# Supplementary material for: A Systematic Evaluation of Feature Selection and Classification Algorithms Using Simulated and Real miRNA Sequencing Data
Source: Comput Math Methods Med. 2015 Oct 5;2015:178572. doi: 10.1155/2015/178572 (PMC4609795; doi:10.1155/2015/178572)
Supplement: Supplementary file 1 — File 1-2: Two files show the similarity and the computational consume of the six feature selection methods, respectively. File 3-5: The three tables are the results of the principle steps of miRNA analysis, including detecting DE miRNAs, predicting their targets and enrichment analysis. The three steps are from selection miRNAs to biological function prediction. File 3 shows the three indexes of the elements of frequent term set. File 4 lists the predicted targets of them form three datasets. File 5 list the top pathways from enrichment analysis. [file 178572.f1.xls]

## Sheet: Additional file 1
Additional file 1 The number of intersection miRNAs in six datasets
	baySeq	DESeq	edgeR	lasso	rank sum	PSODT
BRCA
baySeq	356	69	159	3	123	0
DESeq		128	126	9	89	0
edgeR			291	10	176	0
lasso				11	10	0
rank sum					252	0
PSODT						0
HNSC
baySeq	87	2	17	0	11	0
DESeq		37	37	2	26	0
edgeR			123	4	75	0
lasso				4	4	0
rank sum					89	0
PSODT						0
KICH
baySeq	76	13	16	1	17	2
DESeq		48	46	3	40	0
edgeR			65	4	46	0
lasso				4	4	0
rank sum					87	1
PSODT						5
LUAD
baySeq	63	0	4	1	12	0
DESeq		4	4	2	4	0
edgeR			53	2	20	0
lasso				5	5	0
rank sum					90	0
PSODT						0
STAD
baySeq	37	0	2	0	3	0
DESeq		4	4	0	0	0
edgeR			61	1	2	0
lasso				2	2	0
rank sum					32	0
PSODT						0
THCA
baySeq	42	0	3	0	4	0
DESeq		6	6	1	5	0
edgeR			38	2	16	0
lasso				4	4	0
rank sum					62	0
PSODT						0

## Sheet: Additional file 2
Additional file 2 The time (seconds) of the seven algorithms in simulation and real data
	baySeq	DESeq	edgeR	lasso	PSODT	rank sum	RF
Simulation	753.2	3.26	6.41	2.53	127.8	10.47	9.14
BRCA	3302.74	2780.99	18.97	3.59	158.26	7.89	NA
HNSC	2096.74	1707.49	14.89	4.19	103.46	6.22	NA
KICH	1285.37	1317.54	7.7	2.24	98.08	3.45	NA
LUAD	3241.05	2629.04	28.25	8.29	202.78	19.87	NA
STAD	1820.56	1548.77	13.2	3.58	122.34	12.36	NA
THCA	3413.33	3131.27	25.89	7.48	202.04	15.49	NA

## Sheet: Additional file 3
Additional file 3 The Apriori result of DE miRNAs from six datasets
lhs	rhs	Support	Confidence	Lift
{}	{mir-937}	0.5	0.5	1
{}	{mir-183}	0.5	0.5	1
{}	{mir-96}	0.5	0.5	1
{}	{mir-133b}	0.5	0.5	1
{}	{mir-133a-1}	0.5	0.5	1
{mir_183}	{mir_96}	0.5	1	2
{mir_96}	{mir_183}	0.5	1	2
{mir_183}	{mir_133b}	0.5	1	2
{mir_133b}	{mir_183}	0.5	1	2
{mir_183}	{mir_133a_1}	0.5	1	2
{mir_133a_1}	{mir_183}	0.5	1	2
{mir_96}	{mir_133b}	0.5	1	2
{mir_133b}	{mir_96}	0.5	1	2
{mir_96}	{mir_133a_1}	0.5	1	2
{mir_133a_1}	{mir_96}	0.5	1	2
{mir_133b}	{mir_133a_1}	0.5	1	2
{mir_133a_1}	{mir_133b}	0.5	1	2
{mir_183,mir_96}	{mir_133b}	0.5	1	2
{mir_133b,mir_183}	{mir_96}	0.5	1	2
{miR-133b, mir-96}	{mir_183}	0.5	1	2
{miR-183, mir-96}	{mir_133a_1}	0.5	1	2
{mir-133a-1, mir-183}	{mir_96}	0.5	1	2
{mir-133a-1, mir-96}	{mir_183}	0.5	1	2
{mir_133b, mir_183}	{mir_133a_1}	0.5	1	2
{hsa_mir_133a_1, mir-183}	{mir_133b}	0.5	1	2
{mir-133a-1, mir-133b}	{mir_183}	0.5	1	2
{mir-133b, mir-96}	{mir_133a_1}	0.5	1	2
{mir-133a-1, mir-96}	{mir_133b}	0.5	1	2
{mir-133a-1, mir-133b}	{mir_96}	0.5	1	2
{mir-133b, mir-183, mir-96}	{mir_133a_1}	0.5	1	2
{mir-133a-1, mir-183, mir-96}	{mir_133b}	0.5	1	2
{mir-133a-1, mir-133b, mir-183}	{mir_96}	0.5	1	2
{mir-133a-1, mir-133b, mir-96}	{mir_183}	0.5	1	2

## Sheet: Additional file 4
Additional file 4 The predicted targets of DE miRNAs from three datasets
miRNA	Target	TargetScan	miRTarBase	miRanda
miR-133a-1	AAK1	TRUE	FALSE	TRUE
miR-133a-1	ABCC1	TRUE	FALSE	TRUE
miR-133a-1	ABCD2	TRUE	FALSE	TRUE
miR-133a-1	ABCG4	TRUE	FALSE	TRUE
miR-133a-1	ABL2	TRUE	FALSE	TRUE
miR-133a-1	ACAT2	TRUE	FALSE	TRUE
miR-133a-1	ACTR1A	TRUE	FALSE	TRUE
miR-133a-1	ADAMTS19	TRUE	FALSE	TRUE
miR-133a-1	ADAMTS5	TRUE	FALSE	TRUE
miR-133a-1	ADARB2	TRUE	FALSE	TRUE
miR-133a-1	ADCY6	TRUE	FALSE	TRUE
miR-133a-1	ADCYAP1	TRUE	FALSE	TRUE
miR-133a-1	ADPRHL2	TRUE	FALSE	TRUE
miR-133a-1	AFAP1	TRUE	FALSE	TRUE
miR-133a-1	AFTPH	TRUE	FALSE	TRUE
miR-133a-1	AGK	TRUE	FALSE	TRUE
miR-133a-1	AGRP	TRUE	FALSE	TRUE
miR-133a-1	AIF1L	TRUE	FALSE	TRUE
miR-133a-1	AK2	TRUE	FALSE	TRUE
miR-133a-1	AKAP9	TRUE	FALSE	TRUE
miR-133a-1	ALDH5A1	TRUE	FALSE	TRUE
miR-133a-1	ALPK3	TRUE	FALSE	TRUE
miR-133a-1	ANK2	TRUE	FALSE	TRUE
miR-133a-1	ANKRD12	TRUE	FALSE	TRUE
miR-133a-1	ANKRD28	TRUE	FALSE	TRUE
miR-133a-1	ANKRD44	TRUE	FALSE	TRUE
miR-133a-1	ANKRD46	TRUE	FALSE	TRUE
miR-133a-1	ANKRD52	TRUE	FALSE	TRUE
miR-133a-1	AP1AR	TRUE	FALSE	TRUE
miR-133a-1	AP1B1	TRUE	FALSE	TRUE
miR-133a-1	AP2M1	TRUE	FALSE	TRUE
miR-133a-1	APPL2	TRUE	FALSE	TRUE
miR-133a-1	AQP1	TRUE	FALSE	TRUE
miR-133a-1	ARFIP2	TRUE	FALSE	TRUE
miR-133a-1	ARHGAP12	TRUE	FALSE	TRUE
miR-133a-1	ARHGAP24	TRUE	FALSE	TRUE
miR-133a-1	ARHGAP39	TRUE	FALSE	TRUE
miR-133a-1	ARHGDIA	TRUE	FALSE	TRUE
miR-133a-1	ARL3	TRUE	FALSE	TRUE
miR-133a-1	ARPC5	TRUE	TRUE	TRUE
miR-133a-1	ARSJ	TRUE	FALSE	TRUE
miR-133a-1	ARX	TRUE	FALSE	TRUE
miR-133a-1	ASB1	TRUE	FALSE	TRUE
miR-133a-1	ASH1L	TRUE	FALSE	TRUE
miR-133a-1	ATOX1	TRUE	FALSE	TRUE
miR-133a-1	ATP2A2	TRUE	FALSE	TRUE
miR-133a-1	ATP6AP2	TRUE	FALSE	TRUE
miR-133a-1	ATP7B	TRUE	FALSE	TRUE
miR-133a-1	ATRX	TRUE	FALSE	TRUE
miR-133a-1	B3GALNT1	TRUE	FALSE	TRUE
miR-133a-1	B3GNT9	TRUE	FALSE	TRUE
miR-133a-1	BAG4	TRUE	FALSE	TRUE
miR-133a-1	BAZ2A	TRUE	FALSE	TRUE
miR-133a-1	BCL11A	TRUE	FALSE	TRUE
miR-133a-1	BCL2L1	TRUE	FALSE	TRUE
miR-133a-1	BCL2L2	TRUE	FALSE	TRUE
miR-133a-1	BCORL1	TRUE	FALSE	TRUE
miR-133a-1	BHLHE41	TRUE	FALSE	TRUE
miR-133a-1	BICC1	TRUE	FALSE	TRUE
miR-133a-1	BNIP3L	TRUE	FALSE	TRUE
miR-133a-1	BSDC1	TRUE	FALSE	TRUE
miR-133a-1	BTBD3	TRUE	FALSE	TRUE
miR-133a-1	BTBD9	TRUE	FALSE	TRUE
miR-133a-1	C10orf46	TRUE	FALSE	TRUE
miR-133a-1	C11orf24	TRUE	FALSE	TRUE
miR-133a-1	C11orf58	TRUE	FALSE	TRUE
miR-133a-1	C14orf147	TRUE	FALSE	TRUE
miR-133a-1	C16orf5	TRUE	FALSE	TRUE
miR-133a-1	C17orf96	TRUE	FALSE	TRUE
miR-133a-1	C1orf216	TRUE	FALSE	TRUE
miR-133a-1	C1QL1	TRUE	FALSE	TRUE
miR-133a-1	C20orf11	TRUE	FALSE	TRUE
miR-133a-1	C20orf194	TRUE	FALSE	TRUE
miR-133a-1	C20orf20	TRUE	FALSE	TRUE
miR-133a-1	C2orf69	TRUE	FALSE	TRUE
miR-133a-1	C4orf34	TRUE	FALSE	TRUE
miR-133a-1	C5orf25	TRUE	FALSE	TRUE
miR-133a-1	C6orf204	TRUE	FALSE	TRUE
miR-133a-1	C8orf83	TRUE	FALSE	TRUE
miR-133a-1	CACNA1B	TRUE	FALSE	TRUE
miR-133a-1	CACNA1C	FALSE	TRUE	TRUE
miR-133a-1	CACNA2D4	TRUE	FALSE	TRUE
miR-133a-1	CALM1	TRUE	FALSE	TRUE
miR-133a-1	CAMKK2	TRUE	FALSE	TRUE
miR-133a-1	CAP1	TRUE	FALSE	TRUE
miR-133a-1	CAPN5	TRUE	FALSE	TRUE
miR-133a-1	CASC3	TRUE	FALSE	TRUE
miR-133a-1	CASC4	TRUE	FALSE	TRUE
miR-133a-1	CASK	TRUE	FALSE	TRUE
miR-133a-1	CAV2	TRUE	FALSE	TRUE
miR-133a-1	CCDC117	TRUE	FALSE	TRUE
miR-133a-1	CD47	TRUE	FALSE	TRUE
miR-133a-1	CDCA8	TRUE	FALSE	TRUE
miR-133a-1	CDK13	TRUE	FALSE	TRUE
miR-133a-1	CDK5R1	TRUE	FALSE	TRUE
miR-133a-1	CECR6	TRUE	FALSE	TRUE
miR-133a-1	CELF1	TRUE	FALSE	TRUE
miR-133a-1	CELF4	TRUE	FALSE	TRUE
miR-133a-1	CELF6	TRUE	FALSE	TRUE
miR-133a-1	CERS2	TRUE	TRUE	FALSE
miR-133a-1	CETN3	TRUE	FALSE	TRUE
miR-133a-1	CHD2	TRUE	FALSE	TRUE
miR-133a-1	CHP	TRUE	FALSE	TRUE
miR-133a-1	CKAP4	TRUE	FALSE	TRUE
miR-133a-1	CLCN6	TRUE	FALSE	TRUE
miR-133a-1	CLTA	TRUE	FALSE	TRUE
miR-133a-1	CMPK1	TRUE	FALSE	TRUE
miR-133a-1	CMTM6	TRUE	FALSE	TRUE
miR-133a-1	CNN2	TRUE	TRUE	TRUE
miR-133a-1	CNNM2	TRUE	FALSE	TRUE
miR-133a-1	CNNM4	TRUE	FALSE	TRUE
miR-133a-1	CNOT1	TRUE	FALSE	TRUE
miR-133a-1	CNP	TRUE	FALSE	TRUE
miR-133a-1	COL1A1	TRUE	TRUE	TRUE
miR-133a-1	COL5A3	TRUE	FALSE	TRUE
miR-133a-1	CORO1C	TRUE	FALSE	TRUE
miR-133a-1	CPLX2	TRUE	FALSE	TRUE
miR-133a-1	CPNE3	TRUE	FALSE	TRUE
miR-133a-1	CREB5	TRUE	FALSE	TRUE
miR-133a-1	CRK	TRUE	FALSE	TRUE
miR-133a-1	CRTAM	TRUE	FALSE	TRUE
miR-133a-1	CSNK1G1	TRUE	FALSE	TRUE
miR-133a-1	CSNK1G3	TRUE	FALSE	TRUE
miR-133a-1	CSRNP1	TRUE	FALSE	TRUE
miR-133a-1	CTBP2	TRUE	FALSE	TRUE
miR-133a-1	CTGF	TRUE	FALSE	TRUE
miR-133a-1	CTXN2	TRUE	FALSE	TRUE
miR-133a-1	CUL4B	TRUE	FALSE	TRUE
miR-133a-1	CUX2	TRUE	FALSE	TRUE
miR-133a-1	CYLD	TRUE	FALSE	TRUE
miR-133a-1	DAAM2	TRUE	FALSE	TRUE
miR-133a-1	DAPK2	TRUE	FALSE	TRUE
miR-133a-1	DBNL	TRUE	FALSE	TRUE
miR-133a-1	DCLRE1A	TRUE	FALSE	TRUE
miR-133a-1	DCP1A	TRUE	FALSE	TRUE
miR-133a-1	DCUN1D4	TRUE	FALSE	TRUE
miR-133a-1	DDX3X	TRUE	FALSE	TRUE
miR-133a-1	DLG2	TRUE	FALSE	TRUE
miR-133a-1	DLGAP3	TRUE	FALSE	TRUE
miR-133a-1	DMXL1	TRUE	FALSE	TRUE
miR-133a-1	DNAJB1	TRUE	FALSE	TRUE
miR-133a-1	DNAJC3	TRUE	FALSE	TRUE
miR-133a-1	DOLPP1	TRUE	FALSE	TRUE
miR-133a-1	DOT1L	TRUE	FALSE	TRUE
miR-133a-1	DSTYK	TRUE	FALSE	TRUE
miR-133a-1	DUSP5	TRUE	FALSE	TRUE
miR-133a-1	DUSP7	TRUE	FALSE	TRUE
miR-133a-1	DYNC1LI2	TRUE	FALSE	TRUE
miR-133a-1	E2F7	TRUE	FALSE	TRUE
miR-133a-1	EDEM1	TRUE	FALSE	TRUE
miR-133a-1	EEF1A1	TRUE	FALSE	TRUE
miR-133a-1	EGFR	TRUE	TRUE	TRUE
miR-133a-1	EIF2C1	TRUE	FALSE	TRUE
miR-133a-1	EIF4A1	TRUE	FALSE	TRUE
miR-133a-1	EIF4B	TRUE	FALSE	TRUE
miR-133a-1	ELAVL1	TRUE	FALSE	TRUE
miR-133a-1	ELF2	TRUE	FALSE	TRUE
miR-133a-1	ELF3	TRUE	FALSE	TRUE
miR-133a-1	ELFN1	TRUE	FALSE	TRUE
miR-133a-1	ELMO1	TRUE	FALSE	TRUE
miR-133a-1	EMP2	TRUE	FALSE	TRUE
miR-133a-1	ENC1	TRUE	FALSE	TRUE
miR-133a-1	ENPEP	TRUE	FALSE	TRUE
miR-133a-1	EPB41	TRUE	FALSE	TRUE
miR-133a-1	EPHA7	TRUE	FALSE	TRUE
miR-133a-1	EPHB4	TRUE	FALSE	TRUE
miR-133a-1	EPS15	TRUE	FALSE	TRUE
miR-133a-1	ESYT1	TRUE	FALSE	TRUE
miR-133a-1	ESYT2	TRUE	FALSE	TRUE
miR-133a-1	ETF1	TRUE	FALSE	TRUE
miR-133a-1	EXD2	TRUE	FALSE	TRUE
miR-133a-1	EYA1	TRUE	FALSE	TRUE
miR-133a-1	EYA4	TRUE	FALSE	TRUE
miR-133a-1	FAF2	TRUE	FALSE	TRUE
miR-133a-1	FAIM	TRUE	FALSE	TRUE
miR-133a-1	FAM102B	TRUE	FALSE	TRUE
miR-133a-1	FAM117B	TRUE	FALSE	TRUE
miR-133a-1	FAM13A	TRUE	FALSE	TRUE
miR-133a-1	FAM160B1	TRUE	FALSE	TRUE
miR-133a-1	FAM193B	TRUE	FALSE	TRUE
miR-133a-1	FAM199X	TRUE	FALSE	TRUE
miR-133a-1	FAM19A5	TRUE	FALSE	TRUE
miR-133a-1	FAM43B	TRUE	FALSE	TRUE
miR-133a-1	FAM46A	TRUE	FALSE	TRUE
miR-133a-1	FAM46C	TRUE	FALSE	TRUE
miR-133a-1	FAM57A	TRUE	FALSE	TRUE
miR-133a-1	FAM73A	TRUE	FALSE	TRUE
miR-133a-1	FARP1	TRUE	FALSE	TRUE
miR-133a-1	FBN1	TRUE	TRUE	TRUE
miR-133a-1	FBN2	TRUE	FALSE	TRUE
miR-133a-1	FBXL19	TRUE	FALSE	TRUE
miR-133a-1	FBXL2	TRUE	FALSE	TRUE
miR-133a-1	FBXW11	TRUE	FALSE	TRUE
miR-133a-1	FGF1	TRUE	FALSE	TRUE
miR-133a-1	FGFR1	TRUE	FALSE	TRUE
miR-133a-1	FLT1	TRUE	FALSE	TRUE
miR-133a-1	FLVCR1	TRUE	FALSE	TRUE
miR-133a-1	FOXC1	TRUE	FALSE	TRUE
miR-133a-1	FOXG1	TRUE	FALSE	TRUE
miR-133a-1	FOXK2	TRUE	FALSE	TRUE
miR-133a-1	FOXL2	TRUE	FALSE	TRUE
miR-133a-1	FOXN3	TRUE	FALSE	TRUE
miR-133a-1	FOXP1	TRUE	FALSE	TRUE
miR-133a-1	FOXP4	TRUE	FALSE	TRUE
miR-133a-1	FOXQ1	TRUE	FALSE	TRUE
miR-133a-1	FSCN1	TRUE	TRUE	TRUE
miR-133a-1	FTL	TRUE	TRUE	TRUE
miR-133a-1	FURIN	TRUE	FALSE	TRUE
miR-133a-1	GABARAPL1	TRUE	FALSE	TRUE
miR-133a-1	GABBR2	TRUE	FALSE	TRUE
miR-133a-1	GABPB2	TRUE	FALSE	TRUE
miR-133a-1	GALNT1	TRUE	FALSE	TRUE
miR-133a-1	GALNTL1	TRUE	FALSE	TRUE
miR-133a-1	GARNL3	TRUE	FALSE	TRUE
miR-133a-1	GAS2	TRUE	FALSE	TRUE
miR-133a-1	GCH1	TRUE	FALSE	TRUE
miR-133a-1	GCLC	TRUE	FALSE	TRUE
miR-133a-1	GDF11	TRUE	FALSE	TRUE
miR-133a-1	GDI1	TRUE	FALSE	TRUE
miR-133a-1	GDI2	TRUE	FALSE	TRUE
miR-133a-1	GIGYF1	TRUE	FALSE	TRUE
miR-133a-1	GLRA2	TRUE	FALSE	TRUE
miR-133a-1	GLS	TRUE	FALSE	TRUE
miR-133a-1	GNB4	TRUE	FALSE	TRUE
miR-133a-1	GON4L	TRUE	FALSE	TRUE
miR-133a-1	GPM6A	TRUE	FALSE	TRUE
miR-133a-1	GRM5	TRUE	FALSE	TRUE
miR-133a-1	GRM7	TRUE	FALSE	TRUE
miR-133a-1	GXYLT1	TRUE	FALSE	TRUE
miR-133a-1	GZF1	TRUE	FALSE	TRUE
miR-133a-1	HAPLN1	TRUE	FALSE	TRUE
miR-133a-1	HAUS2	TRUE	FALSE	TRUE
miR-133a-1	HIC2	TRUE	FALSE	TRUE
miR-133a-1	HIVEP2	TRUE	FALSE	TRUE
miR-133a-1	HLF	TRUE	FALSE	TRUE
miR-133a-1	HLTF	TRUE	FALSE	TRUE
miR-133a-1	HMGXB3	TRUE	FALSE	TRUE
miR-133a-1	HOXA9	TRUE	FALSE	TRUE
miR-133a-1	HOXD1	TRUE	FALSE	TRUE
miR-133a-1	HS2ST1	TRUE	FALSE	TRUE
miR-133a-1	HS3ST5	TRUE	FALSE	TRUE
miR-133a-1	HSPA13	TRUE	FALSE	TRUE
miR-133a-1	HYOU1	TRUE	FALSE	TRUE
miR-133a-1	ICK	TRUE	FALSE	TRUE
miR-133a-1	ID4	TRUE	FALSE	TRUE
miR-133a-1	IDH1	TRUE	FALSE	TRUE
miR-133a-1	IFIT2	TRUE	FALSE	TRUE
miR-133a-1	IGF1R	TRUE	FALSE	TRUE
miR-133a-1	INSR	TRUE	FALSE	TRUE
miR-133a-1	IQSEC1	TRUE	FALSE	TRUE
miR-133a-1	ITPRIPL2	TRUE	FALSE	TRUE
miR-133a-1	JAZF1	TRUE	FALSE	TRUE
miR-133a-1	JDP2	TRUE	FALSE	TRUE
miR-133a-1	JHDM1D	TRUE	FALSE	TRUE
miR-133a-1	JUP	TRUE	FALSE	TRUE
miR-133a-1	KCNA1	TRUE	FALSE	TRUE
miR-133a-1	KCNA6	TRUE	FALSE	TRUE
miR-133a-1	KCNJ12	TRUE	FALSE	TRUE
miR-133a-1	KCNK4	TRUE	FALSE	TRUE
miR-133a-1	KCNMA1	TRUE	FALSE	TRUE
miR-133a-1	KCTD15	TRUE	FALSE	TRUE
miR-133a-1	KCTD2	TRUE	FALSE	TRUE
miR-133a-1	KCTD20	TRUE	FALSE	TRUE
miR-133a-1	KIAA0141	TRUE	FALSE	TRUE
miR-133a-1	KIAA0232	TRUE	FALSE	TRUE
miR-133a-1	KIAA0430	TRUE	FALSE	TRUE
miR-133a-1	KIAA1024	TRUE	FALSE	TRUE
miR-133a-1	KIAA1045	TRUE	FALSE	TRUE
miR-133a-1	KIAA1147	TRUE	FALSE	TRUE
miR-133a-1	KIAA1239	TRUE	FALSE	TRUE
miR-133a-1	KIAA1429	TRUE	FALSE	TRUE
miR-133a-1	KIAA1432	TRUE	FALSE	TRUE
miR-133a-1	KIAA1522	TRUE	FALSE	TRUE
miR-133a-1	KIAA1549	TRUE	FALSE	TRUE
miR-133a-1	KIF21A	TRUE	FALSE	TRUE
miR-133a-1	KIF3C	TRUE	FALSE	TRUE
miR-133a-1	KLHDC10	TRUE	FALSE	TRUE
miR-133a-1	KLHDC5	TRUE	FALSE	TRUE
miR-133a-1	KLHL9	TRUE	FALSE	TRUE
miR-133a-1	KPNA6	TRUE	FALSE	TRUE
miR-133a-1	LAMB3	TRUE	FALSE	TRUE
miR-133a-1	LANCL2	TRUE	FALSE	TRUE
miR-133a-1	LARP1	TRUE	FALSE	TRUE
miR-133a-1	LARP6	TRUE	FALSE	TRUE
miR-133a-1	LASP1	TRUE	TRUE	TRUE
miR-133a-1	LCORL	TRUE	FALSE	TRUE
miR-133a-1	LDLRAP1	TRUE	FALSE	TRUE
miR-133a-1	LDOC1	TRUE	FALSE	TRUE
miR-133a-1	LEPROTL1	TRUE	FALSE	TRUE
miR-133a-1	LETMD1	TRUE	FALSE	TRUE
miR-133a-1	LHFP	TRUE	FALSE	TRUE
miR-133a-1	LHX5	TRUE	FALSE	TRUE
miR-133a-1	LIN28B	TRUE	FALSE	TRUE
miR-133a-1	LIN7C	TRUE	FALSE	TRUE
miR-133a-1	LOXL4	TRUE	FALSE	TRUE
miR-133a-1	LPGAT1	TRUE	FALSE	TRUE
miR-133a-1	LPIN2	TRUE	FALSE	TRUE
miR-133a-1	LRRC2	TRUE	FALSE	TRUE
miR-133a-1	LRRC7	TRUE	FALSE	TRUE
miR-133a-1	LRRFIP1	TRUE	FALSE	TRUE
miR-133a-1	LTBP1	TRUE	FALSE	TRUE
miR-133a-1	LUZP1	TRUE	FALSE	TRUE
miR-133a-1	LZTS2	TRUE	FALSE	TRUE
miR-133a-1	MAEA	TRUE	FALSE	TRUE
miR-133a-1	MAFG	TRUE	FALSE	TRUE
miR-133a-1	MAML1	TRUE	FALSE	TRUE
miR-133a-1	MAML3	TRUE	FALSE	TRUE
miR-133a-1	MAN1A2	TRUE	FALSE	TRUE
miR-133a-1	MAP3K2	TRUE	FALSE	TRUE
miR-133a-1	MAP3K3	TRUE	FALSE	TRUE
miR-133a-1	MCL1	TRUE	FALSE	TRUE
miR-133a-1	MECOM	TRUE	FALSE	TRUE
miR-133a-1	MED12L	TRUE	FALSE	TRUE
miR-133a-1	MEIS1	TRUE	FALSE	TRUE
miR-133a-1	MEIS2	TRUE	FALSE	TRUE
miR-133a-1	MID2	TRUE	FALSE	TRUE
miR-133a-1	MIER3	TRUE	FALSE	TRUE
miR-133a-1	MKL2	TRUE	FALSE	TRUE
miR-133a-1	MLL3	TRUE	FALSE	TRUE
miR-133a-1	MLLT3	TRUE	FALSE	TRUE
miR-133a-1	MLXIP	TRUE	FALSE	TRUE
miR-133a-1	MMP14	TRUE	FALSE	TRUE
miR-133a-1	MMP15	TRUE	FALSE	TRUE
miR-133a-1	MRC2	TRUE	FALSE	TRUE
miR-133a-1	MRFAP1	TRUE	FALSE	TRUE
miR-133a-1	MSN	TRUE	FALSE	TRUE
miR-133a-1	MTMR4	TRUE	FALSE	TRUE
miR-133a-1	MTPN	TRUE	FALSE	TRUE
miR-133a-1	MTX3	TRUE	FALSE	TRUE
miR-133a-1	MYH9	TRUE	FALSE	TRUE
miR-133a-1	MYO9B	TRUE	FALSE	TRUE
miR-133a-1	NAA40	TRUE	FALSE	TRUE
miR-133a-1	NAGS	TRUE	FALSE	TRUE
miR-133a-1	NCAM2	TRUE	FALSE	TRUE
miR-133a-1	NCAN	TRUE	FALSE	TRUE
miR-133a-1	NCKAP5L	TRUE	FALSE	TRUE
miR-133a-1	NDRG1	TRUE	FALSE	TRUE
miR-133a-1	NEBL	TRUE	FALSE	TRUE
miR-133a-1	NFAT5	TRUE	FALSE	TRUE
miR-133a-1	NFIA	TRUE	FALSE	TRUE
miR-133a-1	NFIB	TRUE	FALSE	TRUE
miR-133a-1	NFYA	TRUE	FALSE	TRUE
miR-133a-1	NIPA1	TRUE	FALSE	TRUE
miR-133a-1	NIPA2	TRUE	FALSE	TRUE
miR-133a-1	NLE1	TRUE	FALSE	TRUE
miR-133a-1	NLGN2	TRUE	FALSE	TRUE
miR-133a-1	NMT1	TRUE	FALSE	TRUE
miR-133a-1	NR2C2	TRUE	FALSE	TRUE
miR-133a-1	NRIP3	TRUE	FALSE	TRUE
miR-133a-1	NUP153	TRUE	FALSE	TRUE
miR-133a-1	NUP160	TRUE	FALSE	TRUE
miR-133a-1	NUS1	TRUE	FALSE	TRUE
miR-133a-1	ODZ1	TRUE	FALSE	TRUE
miR-133a-1	ORAI2	TRUE	FALSE	TRUE
miR-133a-1	OTUD7B	TRUE	FALSE	TRUE
miR-133a-1	PAN3	TRUE	FALSE	TRUE
miR-133a-1	PAPD5	TRUE	FALSE	TRUE
miR-133a-1	PARD6G	TRUE	FALSE	TRUE
miR-133a-1	PAX7	TRUE	FALSE	TRUE
miR-133a-1	PCGF2	TRUE	FALSE	TRUE
miR-133a-1	PDE10A	TRUE	FALSE	TRUE
miR-133a-1	PDE7A	TRUE	FALSE	TRUE
miR-133a-1	PDE8A	TRUE	FALSE	TRUE
miR-133a-1	PDE8B	TRUE	FALSE	TRUE
miR-133a-1	PDIK1L	TRUE	FALSE	TRUE
miR-133a-1	PDK3	TRUE	FALSE	TRUE
miR-133a-1	PEX5L	TRUE	FALSE	TRUE
miR-133a-1	PFAS	TRUE	FALSE	TRUE
miR-133a-1	PFKFB3	TRUE	FALSE	TRUE
miR-133a-1	PFN2	TRUE	FALSE	TRUE
miR-133a-1	PGAP1	TRUE	FALSE	TRUE
miR-133a-1	PHIP	TRUE	FALSE	TRUE
miR-133a-1	PHTF2	TRUE	FALSE	TRUE
miR-133a-1	PIK3C2A	TRUE	FALSE	TRUE
miR-133a-1	PIKFYVE	TRUE	FALSE	TRUE
miR-133a-1	PIP4K2B	TRUE	FALSE	TRUE
miR-133a-1	PITPNB	TRUE	FALSE	TRUE
miR-133a-1	PITPNM2	TRUE	FALSE	TRUE
miR-133a-1	PITPNM3	TRUE	FALSE	TRUE
miR-133a-1	PKHD1	TRUE	FALSE	TRUE
miR-133a-1	PKNOX1	TRUE	FALSE	TRUE
miR-133a-1	PLEKHA8	TRUE	FALSE	TRUE
miR-133a-1	PLXNA2	TRUE	FALSE	TRUE
miR-133a-1	PML	TRUE	FALSE	TRUE
miR-133a-1	POU2F2	TRUE	FALSE	TRUE
miR-133a-1	POU4F1	TRUE	FALSE	TRUE
miR-133a-1	PPFIA3	TRUE	FALSE	TRUE
miR-133a-1	PPIP5K1	TRUE	FALSE	TRUE
miR-133a-1	PPM1H	TRUE	FALSE	TRUE
miR-133a-1	PPP1R9B	TRUE	FALSE	TRUE
miR-133a-1	PPP2CA	TRUE	FALSE	TRUE
miR-133a-1	PPP2CB	TRUE	FALSE	TRUE
miR-133a-1	PPP2R2D	TRUE	FALSE	TRUE
miR-133a-1	PPP2R4	TRUE	FALSE	TRUE
miR-133a-1	PPP2R5D	TRUE	FALSE	TRUE
miR-133a-1	PPP2R5E	TRUE	FALSE	TRUE
miR-133a-1	PRDM1	TRUE	FALSE	TRUE
miR-133a-1	PRDM16	TRUE	TRUE	TRUE
miR-133a-1	PREX1	TRUE	FALSE	TRUE
miR-133a-1	PRKAB1	TRUE	FALSE	TRUE
miR-133a-1	ProSAPiP1	TRUE	FALSE	TRUE
miR-133a-1	PRRT2	TRUE	FALSE	TRUE
miR-133a-1	PSD3	TRUE	FALSE	TRUE
miR-133a-1	PTBP1	TRUE	FALSE	TRUE
miR-133a-1	PTBP2	TRUE	FALSE	TRUE
miR-133a-1	PTH1R	TRUE	FALSE	TRUE
miR-133a-1	PTPRD	TRUE	FALSE	TRUE
miR-133a-1	PTPRK	TRUE	FALSE	TRUE
miR-133a-1	PTPRO	TRUE	FALSE	TRUE
miR-133a-1	PTPRT	TRUE	FALSE	TRUE
miR-133a-1	PTPRZ1	TRUE	FALSE	TRUE
miR-133a-1	PURB	TRUE	FALSE	TRUE
miR-133a-1	PWWP2B	TRUE	FALSE	TRUE
miR-133a-1	QKI	TRUE	FALSE	TRUE
miR-133a-1	RAB34	TRUE	FALSE	TRUE
miR-133a-1	RAB5C	TRUE	FALSE	TRUE
miR-133a-1	RALGAPB	TRUE	FALSE	TRUE
miR-133a-1	RAP2C	TRUE	FALSE	TRUE
miR-133a-1	RAPH1	TRUE	FALSE	TRUE
miR-133a-1	RARB	TRUE	FALSE	TRUE
miR-133a-1	RAVER1	TRUE	FALSE	TRUE
miR-133a-1	RB1CC1	TRUE	FALSE	TRUE
miR-133a-1	RBM23	TRUE	FALSE	TRUE
miR-133a-1	RBMS1	TRUE	FALSE	TRUE
miR-133a-1	RBMX	TRUE	FALSE	TRUE
miR-133a-1	RBMXL1	TRUE	FALSE	TRUE
miR-133a-1	RBMXL2	TRUE	FALSE	TRUE
miR-133a-1	RBPJ	TRUE	FALSE	TRUE
miR-133a-1	RCE1	TRUE	FALSE	TRUE
miR-133a-1	RCL1	TRUE	FALSE	TRUE
miR-133a-1	RFC1	TRUE	FALSE	TRUE
miR-133a-1	RFFL	TRUE	FALSE	TRUE
miR-133a-1	RGS3	TRUE	TRUE	TRUE
miR-133a-1	RICTOR	TRUE	FALSE	TRUE
miR-133a-1	RIMS1	TRUE	FALSE	TRUE
miR-133a-1	ROD1	TRUE	FALSE	TRUE
miR-133a-1	RRP15	TRUE	FALSE	TRUE
miR-133a-1	RTN4RL1	TRUE	FALSE	TRUE
miR-133a-1	SACM1L	TRUE	FALSE	TRUE
miR-133a-1	SCN2B	TRUE	FALSE	TRUE
miR-133a-1	SCOC	TRUE	FALSE	TRUE
miR-133a-1	SEC61B	TRUE	TRUE	TRUE
miR-133a-1	SENP1	TRUE	TRUE	TRUE
miR-133a-1	SEPHS2	TRUE	FALSE	TRUE
miR-133a-1	SESN1	TRUE	FALSE	TRUE
miR-133a-1	SETD6	TRUE	FALSE	TRUE
miR-133a-1	SF3B4	TRUE	FALSE	TRUE
miR-133a-1	SFT2D3	TRUE	FALSE	TRUE
miR-133a-1	SFXN2	TRUE	FALSE	TRUE
miR-133a-1	SFXN5	TRUE	FALSE	TRUE
miR-133a-1	SGCD	TRUE	FALSE	TRUE
miR-133a-1	SGK1	TRUE	FALSE	TRUE
miR-133a-1	SGMS2	TRUE	FALSE	TRUE
miR-133a-1	SGPP1	TRUE	FALSE	TRUE
miR-133a-1	SGSM1	TRUE	FALSE	TRUE
miR-133a-1	SGTB	TRUE	FALSE	TRUE
miR-133a-1	SH3GL2	TRUE	FALSE	TRUE
miR-133a-1	SH3PXD2B	TRUE	FALSE	TRUE
miR-133a-1	SHISA5	TRUE	FALSE	TRUE
miR-133a-1	SIGLEC1	TRUE	FALSE	TRUE
miR-133a-1	SIRT1	TRUE	FALSE	TRUE
miR-133a-1	SIX5	TRUE	FALSE	TRUE
miR-133a-1	SLC12A9	TRUE	FALSE	TRUE
miR-133a-1	SLC16A6	TRUE	FALSE	TRUE
miR-133a-1	SLC25A36	TRUE	FALSE	TRUE
miR-133a-1	SLC25A39	TRUE	FALSE	TRUE
miR-133a-1	SLC27A4	TRUE	FALSE	TRUE
miR-133a-1	SLC30A3	TRUE	FALSE	TRUE
miR-133a-1	SLC30A7	TRUE	FALSE	TRUE
miR-133a-1	SLC33A1	TRUE	FALSE	TRUE
miR-133a-1	SLC39A1	TRUE	FALSE	TRUE
miR-133a-1	SLC41A1	TRUE	FALSE	TRUE
miR-133a-1	SLC4A1	TRUE	FALSE	TRUE
miR-133a-1	SLC4A8	TRUE	FALSE	TRUE
miR-133a-1	SLC6A1	TRUE	FALSE	TRUE
miR-133a-1	SLC6A6	TRUE	FALSE	TRUE
miR-133a-1	SLC7A2	TRUE	FALSE	TRUE
miR-133a-1	SLC7A8	TRUE	FALSE	TRUE
miR-133a-1	SLC8A2	TRUE	FALSE	TRUE
miR-133a-1	SLMO2	TRUE	FALSE	TRUE
miR-133a-1	SMARCD1	TRUE	FALSE	TRUE
miR-133a-1	SMPD3	TRUE	FALSE	TRUE
miR-133a-1	SMPD4	TRUE	FALSE	TRUE
miR-133a-1	SNRK	TRUE	FALSE	TRUE
miR-133a-1	SNX1	TRUE	FALSE	TRUE
miR-133a-1	SNX15	TRUE	FALSE	TRUE
miR-133a-1	SNX30	TRUE	FALSE	TRUE
miR-133a-1	SOBP	TRUE	FALSE	TRUE
miR-133a-1	SOLH	TRUE	FALSE	TRUE
miR-133a-1	SORBS3	TRUE	FALSE	TRUE
miR-133a-1	SOX4	TRUE	FALSE	TRUE
miR-133a-1	SP1	TRUE	TRUE	TRUE
miR-133a-1	SP3	TRUE	FALSE	TRUE
miR-133a-1	SPOPL	TRUE	FALSE	TRUE
miR-133a-1	SPRN	TRUE	FALSE	TRUE
miR-133a-1	SPRY4	TRUE	FALSE	TRUE
miR-133a-1	SPRYD4	TRUE	FALSE	TRUE
miR-133a-1	SPTBN1	TRUE	FALSE	TRUE
miR-133a-1	SPTLC2	TRUE	FALSE	TRUE
miR-133a-1	SPTY2D1	TRUE	FALSE	TRUE
miR-133a-1	SRGAP3	TRUE	FALSE	TRUE
miR-133a-1	SRPK1	TRUE	FALSE	TRUE
miR-133a-1	STARD13	TRUE	FALSE	TRUE
miR-133a-1	STK4	TRUE	FALSE	TRUE
miR-133a-1	STOM	TRUE	FALSE	TRUE
miR-133a-1	STX5	TRUE	FALSE	TRUE
miR-133a-1	STXBP6	TRUE	FALSE	TRUE
miR-133a-1	SUMO1	TRUE	FALSE	TRUE
miR-133a-1	SUPT16H	TRUE	FALSE	TRUE
miR-133a-1	SV2A	TRUE	FALSE	TRUE
miR-133a-1	SVOP	TRUE	FALSE	TRUE
miR-133a-1	SYAP1	TRUE	FALSE	TRUE
miR-133a-1	SYNPO2L	TRUE	FALSE	TRUE
miR-133a-1	SYNRG	TRUE	FALSE	TRUE
miR-133a-1	SYT1	TRUE	FALSE	TRUE
miR-133a-1	SYT2	TRUE	FALSE	TRUE
miR-133a-1	SYT9	TRUE	FALSE	TRUE
miR-133a-1	TAGLN2	TRUE	TRUE	TRUE
miR-133a-1	TAOK1	TRUE	FALSE	TRUE
miR-133a-1	TBL1X	TRUE	FALSE	TRUE
miR-133a-1	TBPL1	TRUE	FALSE	TRUE
miR-133a-1	TCF7	TRUE	FALSE	TRUE
miR-133a-1	TEAD1	TRUE	FALSE	TRUE
miR-133a-1	TET3	TRUE	FALSE	TRUE
miR-133a-1	TFAP2D	TRUE	FALSE	TRUE
miR-133a-1	TFE3	TRUE	FALSE	TRUE
miR-133a-1	TFG	TRUE	FALSE	TRUE
miR-133a-1	TGFB2	TRUE	FALSE	TRUE
miR-133a-1	TGFBR1	TRUE	FALSE	TRUE
miR-133a-1	TGOLN2	TRUE	FALSE	TRUE
miR-133a-1	THNSL1	TRUE	FALSE	TRUE
miR-133a-1	THRAP3	TRUE	FALSE	TRUE
miR-133a-1	THUMPD3	TRUE	FALSE	TRUE
miR-133a-1	TIMM17A	TRUE	FALSE	TRUE
miR-133a-1	TK2	TRUE	FALSE	TRUE
miR-133a-1	TM9SF3	TRUE	FALSE	TRUE
miR-133a-1	TMEM110	TRUE	FALSE	TRUE
miR-133a-1	TMEM123	TRUE	FALSE	TRUE
miR-133a-1	TMEM128	TRUE	FALSE	TRUE
miR-133a-1	TMEM167A	TRUE	FALSE	TRUE
miR-133a-1	TMEM170B	TRUE	FALSE	TRUE
miR-133a-1	TMEM180	TRUE	FALSE	TRUE
miR-133a-1	TMEM200B	TRUE	FALSE	TRUE
miR-133a-1	TMEM33	TRUE	FALSE	TRUE
miR-133a-1	TMEM87B	TRUE	FALSE	TRUE
miR-133a-1	TMOD3	TRUE	FALSE	TRUE
miR-133a-1	TNFRSF10B	TRUE	FALSE	TRUE
miR-133a-1	TNFRSF10D	TRUE	FALSE	TRUE
miR-133a-1	TNRC6B	TRUE	FALSE	TRUE
miR-133a-1	TOB2	TRUE	FALSE	TRUE
miR-133a-1	TPD52	TRUE	FALSE	TRUE
miR-133a-1	TPM3	TRUE	FALSE	TRUE
miR-133a-1	TPM4	TRUE	FALSE	TRUE
miR-133a-1	TRAM2	TRUE	FALSE	TRUE
miR-133a-1	TRHDE	TRUE	FALSE	TRUE
miR-133a-1	TRIM55	TRUE	FALSE	TRUE
miR-133a-1	TRIM56	TRUE	FALSE	TRUE
miR-133a-1	TSPAN18	TRUE	FALSE	TRUE
miR-133a-1	TTPAL	TRUE	FALSE	TRUE
miR-133a-1	TTYH3	TRUE	FALSE	TRUE
miR-133a-1	TUBB1	TRUE	FALSE	TRUE
miR-133a-1	TULP4	TRUE	FALSE	TRUE
miR-133a-1	TXLNA	TRUE	FALSE	TRUE
miR-133a-1	TXNDC5	TRUE	FALSE	TRUE
miR-133a-1	UBA2	TRUE	FALSE	TRUE
miR-133a-1	UBE2Q1	TRUE	FALSE	TRUE
miR-133a-1	UBE2Z	TRUE	FALSE	TRUE
miR-133a-1	UBFD1	TRUE	FALSE	TRUE
miR-133a-1	UBIAD1	TRUE	FALSE	TRUE
miR-133a-1	UBXN7	TRUE	FALSE	TRUE
miR-133a-1	UNC13A	TRUE	FALSE	TRUE
miR-133a-1	UNC5C	TRUE	FALSE	TRUE
miR-133a-1	UNC80	TRUE	FALSE	TRUE
miR-133a-1	UNK	TRUE	FALSE	TRUE
miR-133a-1	UNKL	TRUE	FALSE	TRUE
miR-133a-1	USH1G	TRUE	FALSE	TRUE
miR-133a-1	USP32	TRUE	FALSE	TRUE
miR-133a-1	USP6	TRUE	FALSE	TRUE
miR-133a-1	VAMP2	TRUE	FALSE	TRUE
miR-133a-1	VAMP3	TRUE	FALSE	TRUE
miR-133a-1	VAPB	TRUE	FALSE	TRUE
miR-133a-1	VAT1	TRUE	FALSE	TRUE
miR-133a-1	VKORC1	TRUE	TRUE	TRUE
miR-133a-1	VPS54	TRUE	FALSE	TRUE
miR-133a-1	WASF2	TRUE	FALSE	TRUE
miR-133a-1	WDTC1	TRUE	FALSE	TRUE
miR-133a-1	WHSC2	TRUE	FALSE	TRUE
miR-133a-1	WIPF2	TRUE	FALSE	TRUE
miR-133a-1	WIPI2	TRUE	FALSE	TRUE
miR-133a-1	WNT4	TRUE	FALSE	TRUE
miR-133a-1	WTAP	TRUE	FALSE	TRUE
miR-133a-1	XIRP1	TRUE	FALSE	TRUE
miR-133a-1	XPO1	TRUE	FALSE	TRUE
miR-133a-1	XPO4	TRUE	FALSE	TRUE
miR-133a-1	XYLT1	TRUE	FALSE	TRUE
miR-133a-1	YES1	TRUE	FALSE	TRUE
miR-133a-1	YPEL2	TRUE	FALSE	TRUE
miR-133a-1	ZBTB10	TRUE	FALSE	TRUE
miR-133a-1	ZBTB38	TRUE	FALSE	TRUE
miR-133a-1	ZBTB4	TRUE	FALSE	TRUE
miR-133a-1	ZBTB7B	TRUE	FALSE	TRUE
miR-133a-1	ZC3H11A	TRUE	FALSE	TRUE
miR-133a-1	ZC3H14	TRUE	FALSE	TRUE
miR-133a-1	ZC3H7A	TRUE	FALSE	TRUE
miR-133a-1	ZC3HAV1	TRUE	FALSE	TRUE
miR-133a-1	ZHX1	TRUE	FALSE	TRUE
miR-133a-1	ZHX3	TRUE	FALSE	TRUE
miR-133a-1	ZIC3	TRUE	FALSE	TRUE
miR-133a-1	ZNF131	TRUE	FALSE	TRUE
miR-133a-1	ZNF217	TRUE	FALSE	TRUE
miR-133a-1	ZNF280C	TRUE	FALSE	TRUE
miR-133a-1	ZNF322A	TRUE	FALSE	TRUE
miR-133a-1	ZNF354A	TRUE	FALSE	TRUE
miR-133a-1	ZNF362	TRUE	FALSE	TRUE
miR-133a-1	ZNF385A	TRUE	FALSE	TRUE
miR-133a-1	ZNF395	TRUE	FALSE	TRUE
miR-133a-1	ZNF436	TRUE	FALSE	TRUE
miR-133a-1	ZNF48	TRUE	FALSE	TRUE
miR-133a-1	ZNF664	TRUE	FALSE	TRUE
miR-133a-1	ZNF710	TRUE	FALSE	TRUE
miR-133a-1	ZNF740	TRUE	FALSE	TRUE
miR-133a-1	ZNRF3	TRUE	FALSE	TRUE
miR-133a-1	ARL6IP1	FALSE	TRUE	TRUE
miR-133a-1	GSTP1	FALSE	TRUE	TRUE
miR-133a-1	HCN2	FALSE	TRUE	TRUE
miR-133a-1	PLEKHA3	FALSE	TRUE	TRUE
miR-133a-1	PNP	FALSE	TRUE	TRUE
miR-133a-1	RFT1	FALSE	TRUE	TRUE
miR-133a-1	VEGFA	FALSE	TRUE	TRUE
miR-133b	AAK1	TRUE	FALSE	TRUE
miR-133b	ABCC1	TRUE	FALSE	TRUE
miR-133b	ABCD2	TRUE	FALSE	TRUE
miR-133b	ABCG4	TRUE	FALSE	TRUE
miR-133b	ABL2	TRUE	FALSE	TRUE
miR-133b	ACAT2	TRUE	FALSE	TRUE
miR-133b	ACTR1A	TRUE	FALSE	TRUE
miR-133b	ADAMTS19	TRUE	FALSE	TRUE
miR-133b	ADAMTS5	TRUE	FALSE	TRUE
miR-133b	ADARB2	TRUE	FALSE	TRUE
miR-133b	ADCY6	TRUE	FALSE	TRUE
miR-133b	ADCYAP1	TRUE	FALSE	TRUE
miR-133b	ADPRHL2	TRUE	FALSE	TRUE
miR-133b	AFAP1	TRUE	FALSE	TRUE
miR-133b	AFTPH	TRUE	FALSE	TRUE
miR-133b	AGK	TRUE	FALSE	TRUE
miR-133b	AGRP	TRUE	FALSE	TRUE
miR-133b	AIF1L	TRUE	FALSE	TRUE
miR-133b	AK2	TRUE	FALSE	TRUE
miR-133b	AKAP9	TRUE	FALSE	TRUE
miR-133b	ALDH5A1	TRUE	FALSE	TRUE
miR-133b	ALPK3	TRUE	FALSE	TRUE
miR-133b	ANK2	TRUE	FALSE	TRUE
miR-133b	ANKRD12	TRUE	FALSE	TRUE
miR-133b	ANKRD28	TRUE	FALSE	TRUE
miR-133b	ANKRD44	TRUE	FALSE	TRUE
miR-133b	ANKRD46	TRUE	FALSE	TRUE
miR-133b	ANKRD52	TRUE	FALSE	TRUE
miR-133b	AP1AR	TRUE	FALSE	TRUE
miR-133b	AP1B1	TRUE	FALSE	TRUE
miR-133b	AP2M1	TRUE	FALSE	TRUE
miR-133b	APPL2	TRUE	FALSE	TRUE
miR-133b	AQP1	TRUE	FALSE	TRUE
miR-133b	ARFIP2	TRUE	FALSE	TRUE
miR-133b	ARHGAP12	TRUE	FALSE	TRUE
miR-133b	ARHGAP24	TRUE	FALSE	TRUE
miR-133b	ARHGAP39	TRUE	FALSE	TRUE
miR-133b	ARHGDIA	TRUE	FALSE	TRUE
miR-133b	ARL3	TRUE	FALSE	TRUE
miR-133b	ARPC5	TRUE	FALSE	TRUE
miR-133b	ARSJ	TRUE	FALSE	TRUE
miR-133b	ARX	TRUE	FALSE	TRUE
miR-133b	ASB1	TRUE	FALSE	TRUE
miR-133b	ASH1L	TRUE	FALSE	TRUE
miR-133b	ATOX1	TRUE	FALSE	TRUE
miR-133b	ATP2A2	TRUE	FALSE	TRUE
miR-133b	ATP6AP2	TRUE	FALSE	TRUE
miR-133b	ATP7B	TRUE	FALSE	TRUE
miR-133b	ATRX	TRUE	FALSE	TRUE
miR-133b	B3GALNT1	TRUE	FALSE	TRUE
miR-133b	B3GNT9	TRUE	FALSE	TRUE
miR-133b	BAG4	TRUE	FALSE	TRUE
miR-133b	BAZ2A	TRUE	FALSE	TRUE
miR-133b	BCL11A	TRUE	FALSE	TRUE
miR-133b	BCL2L1	TRUE	FALSE	TRUE
miR-133b	BCL2L2	TRUE	TRUE	TRUE
miR-133b	BCORL1	TRUE	FALSE	TRUE
miR-133b	BHLHE41	TRUE	FALSE	TRUE
miR-133b	BICC1	TRUE	FALSE	TRUE
miR-133b	BNIP3L	TRUE	FALSE	TRUE
miR-133b	BSDC1	TRUE	FALSE	TRUE
miR-133b	BTBD3	TRUE	FALSE	TRUE
miR-133b	BTBD9	TRUE	FALSE	TRUE
miR-133b	C10orf46	TRUE	FALSE	TRUE
miR-133b	C11orf24	TRUE	FALSE	TRUE
miR-133b	C11orf58	TRUE	FALSE	TRUE
miR-133b	C14orf147	TRUE	FALSE	TRUE
miR-133b	C16orf5	TRUE	FALSE	TRUE
miR-133b	C17orf96	TRUE	FALSE	TRUE
miR-133b	C1orf216	TRUE	FALSE	TRUE
miR-133b	C1QL1	TRUE	FALSE	TRUE
miR-133b	C20orf11	TRUE	FALSE	TRUE
miR-133b	C20orf194	TRUE	FALSE	TRUE
miR-133b	C20orf20	TRUE	FALSE	TRUE
miR-133b	C2orf69	TRUE	FALSE	TRUE
miR-133b	C4orf34	TRUE	FALSE	TRUE
miR-133b	C5orf25	TRUE	FALSE	TRUE
miR-133b	C6orf204	TRUE	FALSE	TRUE
miR-133b	C8orf83	TRUE	FALSE	TRUE
miR-133b	CACNA1B	TRUE	FALSE	TRUE
miR-133b	CACNA2D4	TRUE	FALSE	TRUE
miR-133b	CALM1	TRUE	FALSE	TRUE
miR-133b	CAMKK2	TRUE	FALSE	TRUE
miR-133b	CAP1	TRUE	FALSE	TRUE
miR-133b	CAPN5	TRUE	FALSE	TRUE
miR-133b	CASC3	TRUE	FALSE	TRUE
miR-133b	CASC4	TRUE	FALSE	TRUE
miR-133b	CASK	TRUE	FALSE	TRUE
miR-133b	CAV2	TRUE	FALSE	TRUE
miR-133b	CCDC117	TRUE	FALSE	TRUE
miR-133b	CD47	TRUE	FALSE	TRUE
miR-133b	CDCA8	TRUE	FALSE	TRUE
miR-133b	CDK13	TRUE	TRUE	TRUE
miR-133b	CDK5R1	TRUE	FALSE	TRUE
miR-133b	CECR6	TRUE	FALSE	TRUE
miR-133b	CELF1	TRUE	FALSE	TRUE
miR-133b	CELF4	TRUE	FALSE	TRUE
miR-133b	CELF6	TRUE	FALSE	TRUE
miR-133b	CETN3	TRUE	FALSE	TRUE
miR-133b	CHD2	TRUE	FALSE	TRUE
miR-133b	CHP	TRUE	FALSE	TRUE
miR-133b	CKAP4	TRUE	FALSE	TRUE
miR-133b	CLCN6	TRUE	FALSE	TRUE
miR-133b	CLTA	TRUE	FALSE	TRUE
miR-133b	CMPK1	TRUE	FALSE	TRUE
miR-133b	CMTM6	TRUE	FALSE	TRUE
miR-133b	CNN2	TRUE	FALSE	TRUE
miR-133b	CNNM2	TRUE	FALSE	TRUE
miR-133b	CNNM4	TRUE	FALSE	TRUE
miR-133b	CNOT1	TRUE	FALSE	TRUE
miR-133b	CNP	TRUE	FALSE	TRUE
miR-133b	COL1A1	TRUE	FALSE	TRUE
miR-133b	COL5A3	TRUE	FALSE	TRUE
miR-133b	CORO1C	TRUE	FALSE	TRUE
miR-133b	CPLX2	TRUE	FALSE	TRUE
miR-133b	CPNE3	TRUE	TRUE	TRUE
miR-133b	CREB5	TRUE	FALSE	TRUE
miR-133b	CRK	TRUE	FALSE	TRUE
miR-133b	CRTAM	TRUE	FALSE	TRUE
miR-133b	CSNK1G1	TRUE	FALSE	TRUE
miR-133b	CSNK1G3	TRUE	FALSE	TRUE
miR-133b	CSRNP1	TRUE	FALSE	TRUE
miR-133b	CTBP2	TRUE	FALSE	TRUE
miR-133b	CTGF	TRUE	FALSE	TRUE
miR-133b	CTXN2	TRUE	FALSE	TRUE
miR-133b	CUL4B	TRUE	FALSE	TRUE
miR-133b	CUX2	TRUE	FALSE	TRUE
miR-133b	CYLD	TRUE	FALSE	TRUE
miR-133b	DAAM2	TRUE	FALSE	TRUE
miR-133b	DAPK2	TRUE	FALSE	TRUE
miR-133b	DBNL	TRUE	FALSE	TRUE
miR-133b	DCLRE1A	TRUE	FALSE	TRUE
miR-133b	DCP1A	TRUE	FALSE	TRUE
miR-133b	DCUN1D4	TRUE	FALSE	TRUE
miR-133b	DDX3X	TRUE	FALSE	TRUE
miR-133b	DLG2	TRUE	FALSE	TRUE
miR-133b	DLGAP3	TRUE	FALSE	TRUE
miR-133b	DMXL1	TRUE	FALSE	TRUE
miR-133b	DNAJB1	TRUE	FALSE	TRUE
miR-133b	DNAJC3	TRUE	FALSE	TRUE
miR-133b	DOLPP1	TRUE	FALSE	TRUE
miR-133b	DOT1L	TRUE	FALSE	TRUE
miR-133b	DSTYK	TRUE	FALSE	TRUE
miR-133b	DUSP5	TRUE	FALSE	TRUE
miR-133b	DUSP7	TRUE	FALSE	TRUE
miR-133b	DYNC1LI2	TRUE	FALSE	TRUE
miR-133b	E2F7	TRUE	FALSE	TRUE
miR-133b	EDEM1	TRUE	FALSE	TRUE
miR-133b	EEF1A1	TRUE	FALSE	TRUE
miR-133b	EGFR	TRUE	TRUE	TRUE
miR-133b	EIF2C1	TRUE	FALSE	TRUE
miR-133b	EIF4A1	TRUE	FALSE	TRUE
miR-133b	EIF4B	TRUE	FALSE	TRUE
miR-133b	ELAVL1	TRUE	FALSE	TRUE
miR-133b	ELF2	TRUE	FALSE	TRUE
miR-133b	ELF3	TRUE	FALSE	TRUE
miR-133b	ELFN1	TRUE	FALSE	TRUE
miR-133b	ELMO1	TRUE	FALSE	TRUE
miR-133b	EMP2	TRUE	FALSE	TRUE
miR-133b	ENC1	TRUE	FALSE	TRUE
miR-133b	ENPEP	TRUE	FALSE	TRUE
miR-133b	EPB41	TRUE	FALSE	TRUE
miR-133b	EPHA7	TRUE	FALSE	TRUE
miR-133b	EPHB4	TRUE	FALSE	TRUE
miR-133b	EPS15	TRUE	FALSE	TRUE
miR-133b	ESYT1	TRUE	FALSE	TRUE
miR-133b	ESYT2	TRUE	FALSE	TRUE
miR-133b	ETF1	TRUE	FALSE	TRUE
miR-133b	EXD2	TRUE	FALSE	TRUE
miR-133b	EYA1	TRUE	FALSE	TRUE
miR-133b	EYA4	TRUE	FALSE	TRUE
miR-133b	FAF2	TRUE	FALSE	TRUE
miR-133b	FAIM	TRUE	FALSE	TRUE
miR-133b	FAM102B	TRUE	FALSE	TRUE
miR-133b	FAM117B	TRUE	FALSE	TRUE
miR-133b	FAM13A	TRUE	FALSE	TRUE
miR-133b	FAM160B1	TRUE	FALSE	TRUE
miR-133b	FAM193B	TRUE	FALSE	TRUE
miR-133b	FAM199X	TRUE	FALSE	TRUE
miR-133b	FAM19A5	TRUE	FALSE	TRUE
miR-133b	FAM43B	TRUE	FALSE	TRUE
miR-133b	FAM46A	TRUE	FALSE	TRUE
miR-133b	FAM46C	TRUE	FALSE	TRUE
miR-133b	FAM57A	TRUE	FALSE	TRUE
miR-133b	FAM73A	TRUE	FALSE	TRUE
miR-133b	FARP1	TRUE	FALSE	TRUE
miR-133b	FBN1	TRUE	FALSE	TRUE
miR-133b	FBN2	TRUE	FALSE	TRUE
miR-133b	FBXL19	TRUE	FALSE	TRUE
miR-133b	FBXL2	TRUE	FALSE	TRUE
miR-133b	FBXW11	TRUE	FALSE	TRUE
miR-133b	FGF1	TRUE	FALSE	TRUE
miR-133b	FGFR1	TRUE	TRUE	TRUE
miR-133b	FLT1	TRUE	FALSE	TRUE
miR-133b	FLVCR1	TRUE	FALSE	TRUE
miR-133b	FOXC1	TRUE	FALSE	TRUE
miR-133b	FOXG1	TRUE	FALSE	TRUE
miR-133b	FOXK2	TRUE	FALSE	TRUE
miR-133b	FOXL2	TRUE	FALSE	TRUE
miR-133b	FOXN3	TRUE	FALSE	TRUE
miR-133b	FOXP1	TRUE	FALSE	TRUE
miR-133b	FOXP4	TRUE	FALSE	TRUE
miR-133b	FOXQ1	TRUE	FALSE	TRUE
miR-133b	FSCN1	TRUE	TRUE	TRUE
miR-133b	FTL	TRUE	FALSE	TRUE
miR-133b	FURIN	TRUE	FALSE	TRUE
miR-133b	GABARAPL1	TRUE	FALSE	TRUE
miR-133b	GABBR2	TRUE	FALSE	TRUE
miR-133b	GABPB2	TRUE	FALSE	TRUE
miR-133b	GALNT1	TRUE	FALSE	TRUE
miR-133b	GALNTL1	TRUE	FALSE	TRUE
miR-133b	GARNL3	TRUE	FALSE	TRUE
miR-133b	GAS2	TRUE	FALSE	TRUE
miR-133b	GCH1	TRUE	FALSE	TRUE
miR-133b	GCLC	TRUE	FALSE	TRUE
miR-133b	GDF11	TRUE	FALSE	TRUE
miR-133b	GDI1	TRUE	FALSE	TRUE
miR-133b	GDI2	TRUE	FALSE	TRUE
miR-133b	GIGYF1	TRUE	FALSE	TRUE
miR-133b	GLRA2	TRUE	FALSE	TRUE
miR-133b	GLS	TRUE	FALSE	TRUE
miR-133b	GNB4	TRUE	FALSE	TRUE
miR-133b	GON4L	TRUE	FALSE	TRUE
miR-133b	GPM6A	TRUE	FALSE	TRUE
miR-133b	GRM5	TRUE	FALSE	TRUE
miR-133b	GRM7	TRUE	FALSE	TRUE
miR-133b	GXYLT1	TRUE	FALSE	TRUE
miR-133b	GZF1	TRUE	FALSE	TRUE
miR-133b	HAPLN1	TRUE	FALSE	TRUE
miR-133b	HAUS2	TRUE	FALSE	TRUE
miR-133b	HIC2	TRUE	FALSE	TRUE
miR-133b	HIVEP2	TRUE	FALSE	TRUE
miR-133b	HLF	TRUE	FALSE	TRUE
miR-133b	HLTF	TRUE	FALSE	TRUE
miR-133b	HMGXB3	TRUE	FALSE	TRUE
miR-133b	HOXA9	TRUE	FALSE	TRUE
miR-133b	HOXD1	TRUE	FALSE	TRUE
miR-133b	HS2ST1	TRUE	FALSE	TRUE
miR-133b	HS3ST5	TRUE	FALSE	TRUE
miR-133b	HSPA13	TRUE	FALSE	TRUE
miR-133b	HYOU1	TRUE	FALSE	TRUE
miR-133b	ICK	TRUE	FALSE	TRUE
miR-133b	ID4	TRUE	FALSE	TRUE
miR-133b	IDH1	TRUE	FALSE	TRUE
miR-133b	IFIT2	TRUE	FALSE	TRUE
miR-133b	IGF1R	TRUE	TRUE	TRUE
miR-133b	INSR	TRUE	FALSE	TRUE
miR-133b	IQSEC1	TRUE	FALSE	TRUE
miR-133b	ITPRIPL2	TRUE	FALSE	TRUE
miR-133b	JAZF1	TRUE	FALSE	TRUE
miR-133b	JDP2	TRUE	FALSE	TRUE
miR-133b	JHDM1D	TRUE	FALSE	TRUE
miR-133b	JUP	TRUE	FALSE	TRUE
miR-133b	KCNA1	TRUE	FALSE	TRUE
miR-133b	KCNA6	TRUE	FALSE	TRUE
miR-133b	KCNJ12	TRUE	FALSE	TRUE
miR-133b	KCNK4	TRUE	FALSE	TRUE
miR-133b	KCNMA1	TRUE	FALSE	TRUE
miR-133b	KCTD15	TRUE	FALSE	TRUE
miR-133b	KCTD2	TRUE	FALSE	TRUE
miR-133b	KCTD20	TRUE	FALSE	TRUE
miR-133b	KIAA0141	TRUE	FALSE	TRUE
miR-133b	KIAA0232	TRUE	FALSE	TRUE
miR-133b	KIAA0430	TRUE	FALSE	TRUE
miR-133b	KIAA1024	TRUE	FALSE	TRUE
miR-133b	KIAA1045	TRUE	FALSE	TRUE
miR-133b	KIAA1147	TRUE	FALSE	TRUE
miR-133b	KIAA1239	TRUE	FALSE	TRUE
miR-133b	KIAA1429	TRUE	FALSE	TRUE
miR-133b	KIAA1432	TRUE	FALSE	TRUE
miR-133b	KIAA1522	TRUE	FALSE	TRUE
miR-133b	KIAA1549	TRUE	FALSE	TRUE
miR-133b	KIF21A	TRUE	FALSE	TRUE
miR-133b	KIF3C	TRUE	FALSE	TRUE
miR-133b	KLHDC10	TRUE	FALSE	TRUE
miR-133b	KLHDC5	TRUE	FALSE	TRUE
miR-133b	KLHL9	TRUE	FALSE	TRUE
miR-133b	KPNA6	TRUE	FALSE	TRUE
miR-133b	LAMB3	TRUE	FALSE	TRUE
miR-133b	LANCL2	TRUE	FALSE	TRUE
miR-133b	LARP1	TRUE	FALSE	TRUE
miR-133b	LARP6	TRUE	FALSE	TRUE
miR-133b	LASP1	TRUE	FALSE	TRUE
miR-133b	LCORL	TRUE	FALSE	TRUE
miR-133b	LDLRAP1	TRUE	FALSE	TRUE
miR-133b	LDOC1	TRUE	FALSE	TRUE
miR-133b	LEPROTL1	TRUE	FALSE	TRUE
miR-133b	LETMD1	TRUE	FALSE	TRUE
miR-133b	LHFP	TRUE	FALSE	TRUE
miR-133b	LHX5	TRUE	FALSE	TRUE
miR-133b	LIN28B	TRUE	FALSE	TRUE
miR-133b	LIN7C	TRUE	FALSE	TRUE
miR-133b	LOXL4	TRUE	FALSE	TRUE
miR-133b	LPGAT1	TRUE	FALSE	TRUE
miR-133b	LPIN2	TRUE	FALSE	TRUE
miR-133b	LRRC2	TRUE	FALSE	TRUE
miR-133b	LRRC7	TRUE	FALSE	TRUE
miR-133b	LRRFIP1	TRUE	FALSE	TRUE
miR-133b	LTBP1	TRUE	FALSE	TRUE
miR-133b	LUZP1	TRUE	FALSE	TRUE
miR-133b	LZTS2	TRUE	FALSE	TRUE
miR-133b	MAEA	TRUE	FALSE	TRUE
miR-133b	MAFG	TRUE	FALSE	TRUE
miR-133b	MAML1	TRUE	FALSE	TRUE
miR-133b	MAML3	TRUE	FALSE	TRUE
miR-133b	MAN1A2	TRUE	FALSE	TRUE
miR-133b	MAP3K2	TRUE	FALSE	TRUE
miR-133b	MAP3K3	TRUE	FALSE	TRUE
miR-133b	MCL1	TRUE	TRUE	TRUE
miR-133b	MECOM	TRUE	FALSE	TRUE
miR-133b	MED12L	TRUE	FALSE	TRUE
miR-133b	MEIS1	TRUE	FALSE	TRUE
miR-133b	MEIS2	TRUE	FALSE	TRUE
miR-133b	MID2	TRUE	FALSE	TRUE
miR-133b	MIER3	TRUE	FALSE	TRUE
miR-133b	MKL2	TRUE	FALSE	TRUE
miR-133b	MLL3	TRUE	FALSE	TRUE
miR-133b	MLLT3	TRUE	FALSE	TRUE
miR-133b	MLXIP	TRUE	FALSE	TRUE
miR-133b	MMP14	TRUE	FALSE	TRUE
miR-133b	MMP15	TRUE	FALSE	TRUE
miR-133b	MRC2	TRUE	FALSE	TRUE
miR-133b	MRFAP1	TRUE	FALSE	TRUE
miR-133b	MSN	TRUE	FALSE	TRUE
miR-133b	MTMR4	TRUE	FALSE	TRUE
miR-133b	MTPN	TRUE	FALSE	TRUE
miR-133b	MTX3	TRUE	FALSE	TRUE
miR-133b	MYH9	TRUE	FALSE	TRUE
miR-133b	MYO9B	TRUE	FALSE	TRUE
miR-133b	NAA40	TRUE	FALSE	TRUE
miR-133b	NAGS	TRUE	FALSE	TRUE
miR-133b	NCAM2	TRUE	FALSE	TRUE
miR-133b	NCAN	TRUE	FALSE	TRUE
miR-133b	NCKAP5L	TRUE	FALSE	TRUE
miR-133b	NDRG1	TRUE	FALSE	TRUE
miR-133b	NEBL	TRUE	FALSE	TRUE
miR-133b	NFAT5	TRUE	FALSE	TRUE
miR-133b	NFIA	TRUE	FALSE	TRUE
miR-133b	NFIB	TRUE	FALSE	TRUE
miR-133b	NFYA	TRUE	FALSE	TRUE
miR-133b	NIPA1	TRUE	FALSE	TRUE
miR-133b	NIPA2	TRUE	FALSE	TRUE
miR-133b	NLE1	TRUE	FALSE	TRUE
miR-133b	NLGN2	TRUE	FALSE	TRUE
miR-133b	NMT1	TRUE	FALSE	TRUE
miR-133b	NR2C2	TRUE	FALSE	TRUE
miR-133b	NRIP3	TRUE	FALSE	TRUE
miR-133b	NUP153	TRUE	FALSE	TRUE
miR-133b	NUP160	TRUE	FALSE	TRUE
miR-133b	NUS1	TRUE	FALSE	TRUE
miR-133b	ODZ1	TRUE	FALSE	TRUE
miR-133b	ORAI2	TRUE	FALSE	TRUE
miR-133b	OTUD7B	TRUE	FALSE	TRUE
miR-133b	PAN3	TRUE	FALSE	TRUE
miR-133b	PAPD5	TRUE	FALSE	TRUE
miR-133b	PARD6G	TRUE	FALSE	TRUE
miR-133b	PAX7	TRUE	FALSE	TRUE
miR-133b	PCGF2	TRUE	FALSE	TRUE
miR-133b	PDE10A	TRUE	FALSE	TRUE
miR-133b	PDE7A	TRUE	FALSE	TRUE
miR-133b	PDE8A	TRUE	FALSE	TRUE
miR-133b	PDE8B	TRUE	FALSE	TRUE
miR-133b	PDIK1L	TRUE	FALSE	TRUE
miR-133b	PDK3	TRUE	FALSE	TRUE
miR-133b	PEX5L	TRUE	FALSE	TRUE
miR-133b	PFAS	TRUE	FALSE	TRUE
miR-133b	PFKFB3	TRUE	FALSE	TRUE
miR-133b	PFN2	TRUE	FALSE	TRUE
miR-133b	PGAP1	TRUE	FALSE	TRUE
miR-133b	PHIP	TRUE	FALSE	TRUE
miR-133b	PHTF2	TRUE	FALSE	TRUE
miR-133b	PIK3C2A	TRUE	FALSE	TRUE
miR-133b	PIKFYVE	TRUE	FALSE	TRUE
miR-133b	PIP4K2B	TRUE	FALSE	TRUE
miR-133b	PITPNB	TRUE	FALSE	TRUE
miR-133b	PITPNM2	TRUE	FALSE	TRUE
miR-133b	PITPNM3	TRUE	FALSE	TRUE
miR-133b	PKHD1	TRUE	FALSE	TRUE
miR-133b	PKNOX1	TRUE	FALSE	TRUE
miR-133b	PLEKHA8	TRUE	FALSE	TRUE
miR-133b	PLXNA2	TRUE	FALSE	TRUE
miR-133b	PML	TRUE	FALSE	TRUE
miR-133b	POU2F2	TRUE	FALSE	TRUE
miR-133b	POU4F1	TRUE	FALSE	TRUE
miR-133b	PPFIA3	TRUE	FALSE	TRUE
miR-133b	PPIP5K1	TRUE	FALSE	TRUE
miR-133b	PPM1H	TRUE	FALSE	TRUE
miR-133b	PPP1R9B	TRUE	FALSE	TRUE
miR-133b	PPP2CA	TRUE	FALSE	TRUE
miR-133b	PPP2CB	TRUE	FALSE	TRUE
miR-133b	PPP2R2D	TRUE	FALSE	TRUE
miR-133b	PPP2R4	TRUE	FALSE	TRUE
miR-133b	PPP2R5D	TRUE	FALSE	TRUE
miR-133b	PPP2R5E	TRUE	FALSE	TRUE
miR-133b	PRDM1	TRUE	FALSE	TRUE
miR-133b	PRDM16	TRUE	TRUE	TRUE
miR-133b	PREX1	TRUE	FALSE	TRUE
miR-133b	PRKAB1	TRUE	FALSE	TRUE
miR-133b	ProSAPiP1	TRUE	FALSE	TRUE
miR-133b	PRRT2	TRUE	FALSE	TRUE
miR-133b	PSD3	TRUE	FALSE	TRUE
miR-133b	PTBP1	TRUE	FALSE	TRUE
miR-133b	PTBP2	TRUE	TRUE	TRUE
miR-133b	PTH1R	TRUE	FALSE	TRUE
miR-133b	PTPRD	TRUE	FALSE	TRUE
miR-133b	PTPRK	TRUE	TRUE	TRUE
miR-133b	PTPRO	TRUE	FALSE	TRUE
miR-133b	PTPRT	TRUE	FALSE	TRUE
miR-133b	PTPRZ1	TRUE	FALSE	TRUE
miR-133b	PURB	TRUE	FALSE	TRUE
miR-133b	PWWP2B	TRUE	FALSE	TRUE
miR-133b	QKI	TRUE	FALSE	TRUE
miR-133b	RAB34	TRUE	FALSE	TRUE
miR-133b	RAB5C	TRUE	FALSE	TRUE
miR-133b	RALGAPB	TRUE	FALSE	TRUE
miR-133b	RAP2C	TRUE	FALSE	TRUE
miR-133b	RAPH1	TRUE	FALSE	TRUE
miR-133b	RARB	TRUE	FALSE	TRUE
miR-133b	RAVER1	TRUE	FALSE	TRUE
miR-133b	RB1CC1	TRUE	TRUE	TRUE
miR-133b	RBM23	TRUE	FALSE	TRUE
miR-133b	RBMS1	TRUE	FALSE	TRUE
miR-133b	RBMX	TRUE	FALSE	TRUE
miR-133b	RBMXL1	TRUE	FALSE	TRUE
miR-133b	RBMXL2	TRUE	FALSE	TRUE
miR-133b	RBPJ	TRUE	FALSE	TRUE
miR-133b	RCE1	TRUE	FALSE	TRUE
miR-133b	RCL1	TRUE	FALSE	TRUE
miR-133b	RFC1	TRUE	FALSE	TRUE
miR-133b	RFFL	TRUE	FALSE	TRUE
miR-133b	RGS3	TRUE	FALSE	TRUE
miR-133b	RICTOR	TRUE	FALSE	TRUE
miR-133b	RIMS1	TRUE	FALSE	TRUE
miR-133b	ROD1	TRUE	FALSE	TRUE
miR-133b	RRP15	TRUE	FALSE	TRUE
miR-133b	RTN4RL1	TRUE	FALSE	TRUE
miR-133b	SACM1L	TRUE	FALSE	TRUE
miR-133b	SCN2B	TRUE	FALSE	TRUE
miR-133b	SCOC	TRUE	FALSE	TRUE
miR-133b	SEC61B	TRUE	FALSE	TRUE
miR-133b	SENP1	TRUE	FALSE	TRUE
miR-133b	SEPHS2	TRUE	FALSE	TRUE
miR-133b	SESN1	TRUE	FALSE	TRUE
miR-133b	SETD6	TRUE	FALSE	TRUE
miR-133b	SF3B4	TRUE	FALSE	TRUE
miR-133b	SFT2D3	TRUE	FALSE	TRUE
miR-133b	SFXN2	TRUE	FALSE	TRUE
miR-133b	SFXN5	TRUE	FALSE	TRUE
miR-133b	SGCD	TRUE	FALSE	TRUE
miR-133b	SGK1	TRUE	FALSE	TRUE
miR-133b	SGMS2	TRUE	FALSE	TRUE
miR-133b	SGPP1	TRUE	FALSE	TRUE
miR-133b	SGSM1	TRUE	FALSE	TRUE
miR-133b	SGTB	TRUE	FALSE	TRUE
miR-133b	SH3GL2	TRUE	FALSE	TRUE
miR-133b	SH3PXD2B	TRUE	FALSE	TRUE
miR-133b	SHISA5	TRUE	FALSE	TRUE
miR-133b	SIGLEC1	TRUE	FALSE	TRUE
miR-133b	SIRT1	TRUE	FALSE	TRUE
miR-133b	SIX5	TRUE	FALSE	TRUE
miR-133b	SLC12A9	TRUE	FALSE	TRUE
miR-133b	SLC16A6	TRUE	FALSE	TRUE
miR-133b	SLC25A36	TRUE	FALSE	TRUE
miR-133b	SLC25A39	TRUE	FALSE	TRUE
miR-133b	SLC27A4	TRUE	FALSE	TRUE
miR-133b	SLC30A3	TRUE	FALSE	TRUE
miR-133b	SLC30A7	TRUE	FALSE	TRUE
miR-133b	SLC33A1	TRUE	FALSE	TRUE
miR-133b	SLC39A1	TRUE	FALSE	TRUE
miR-133b	SLC41A1	TRUE	FALSE	TRUE
miR-133b	SLC4A1	TRUE	FALSE	TRUE
miR-133b	SLC4A8	TRUE	FALSE	TRUE
miR-133b	SLC6A1	TRUE	FALSE	TRUE
miR-133b	SLC6A6	TRUE	FALSE	TRUE
miR-133b	SLC7A2	TRUE	FALSE	TRUE
miR-133b	SLC7A8	TRUE	FALSE	TRUE
miR-133b	SLC8A2	TRUE	FALSE	TRUE
miR-133b	SLMO2	TRUE	FALSE	TRUE
miR-133b	SMARCD1	TRUE	FALSE	TRUE
miR-133b	SMPD3	TRUE	FALSE	TRUE
miR-133b	SMPD4	TRUE	FALSE	TRUE
miR-133b	SNRK	TRUE	FALSE	TRUE
miR-133b	SNX1	TRUE	FALSE	TRUE
miR-133b	SNX15	TRUE	FALSE	TRUE
miR-133b	SNX30	TRUE	FALSE	TRUE
miR-133b	SOBP	TRUE	FALSE	TRUE
miR-133b	SOLH	TRUE	FALSE	TRUE
miR-133b	SORBS3	TRUE	FALSE	TRUE
miR-133b	SOX4	TRUE	FALSE	TRUE
miR-133b	SP1	TRUE	FALSE	TRUE
miR-133b	SP3	TRUE	FALSE	TRUE
miR-133b	SPOPL	TRUE	FALSE	TRUE
miR-133b	SPRN	TRUE	FALSE	TRUE
miR-133b	SPRY4	TRUE	FALSE	TRUE
miR-133b	SPRYD4	TRUE	FALSE	TRUE
miR-133b	SPTBN1	TRUE	FALSE	TRUE
miR-133b	SPTLC2	TRUE	FALSE	TRUE
miR-133b	SPTY2D1	TRUE	FALSE	TRUE
miR-133b	SRGAP3	TRUE	FALSE	TRUE
miR-133b	SRPK1	TRUE	FALSE	TRUE
miR-133b	STARD13	TRUE	FALSE	TRUE
miR-133b	STK4	TRUE	FALSE	TRUE
miR-133b	STOM	TRUE	FALSE	TRUE
miR-133b	STX5	TRUE	FALSE	TRUE
miR-133b	STXBP6	TRUE	FALSE	TRUE
miR-133b	SUMO1	TRUE	FALSE	TRUE
miR-133b	SUPT16H	TRUE	FALSE	TRUE
miR-133b	SV2A	TRUE	FALSE	TRUE
miR-133b	SVOP	TRUE	FALSE	TRUE
miR-133b	SYAP1	TRUE	FALSE	TRUE
miR-133b	SYNPO2L	TRUE	FALSE	TRUE
miR-133b	SYNRG	TRUE	FALSE	TRUE
miR-133b	SYT1	TRUE	FALSE	TRUE
miR-133b	SYT2	TRUE	FALSE	TRUE
miR-133b	SYT9	TRUE	FALSE	TRUE
miR-133b	TAGLN2	TRUE	FALSE	TRUE
miR-133b	TAOK1	TRUE	FALSE	TRUE
miR-133b	TBL1X	TRUE	FALSE	TRUE
miR-133b	TBPL1	TRUE	FALSE	TRUE
miR-133b	TCF7	TRUE	FALSE	TRUE
miR-133b	TEAD1	TRUE	FALSE	TRUE
miR-133b	TET3	TRUE	FALSE	TRUE
miR-133b	TFAP2D	TRUE	FALSE	TRUE
miR-133b	TFE3	TRUE	FALSE	TRUE
miR-133b	TFG	TRUE	FALSE	TRUE
miR-133b	TGFB2	TRUE	FALSE	TRUE
miR-133b	TGFBR1	TRUE	FALSE	TRUE
miR-133b	TGOLN2	TRUE	FALSE	TRUE
miR-133b	THNSL1	TRUE	FALSE	TRUE
miR-133b	THRAP3	TRUE	FALSE	TRUE
miR-133b	THUMPD3	TRUE	FALSE	TRUE
miR-133b	TIMM17A	TRUE	FALSE	TRUE
miR-133b	TK2	TRUE	FALSE	TRUE
miR-133b	TM9SF3	TRUE	FALSE	TRUE
miR-133b	TMEM110	TRUE	FALSE	TRUE
miR-133b	TMEM123	TRUE	FALSE	TRUE
miR-133b	TMEM128	TRUE	FALSE	TRUE
miR-133b	TMEM167A	TRUE	FALSE	TRUE
miR-133b	TMEM170B	TRUE	FALSE	TRUE
miR-133b	TMEM180	TRUE	FALSE	TRUE
miR-133b	TMEM200B	TRUE	FALSE	TRUE
miR-133b	TMEM33	TRUE	FALSE	TRUE
miR-133b	TMEM87B	TRUE	FALSE	TRUE
miR-133b	TMOD3	TRUE	FALSE	TRUE
miR-133b	TNFRSF10B	TRUE	FALSE	TRUE
miR-133b	TNFRSF10D	TRUE	FALSE	TRUE
miR-133b	TNRC6B	TRUE	FALSE	TRUE
miR-133b	TOB2	TRUE	FALSE	TRUE
miR-133b	TPD52	TRUE	FALSE	TRUE
miR-133b	TPM3	TRUE	FALSE	TRUE
miR-133b	TPM4	TRUE	FALSE	TRUE
miR-133b	TRAM2	TRUE	FALSE	TRUE
miR-133b	TRHDE	TRUE	FALSE	TRUE
miR-133b	TRIM55	TRUE	FALSE	TRUE
miR-133b	TRIM56	TRUE	FALSE	TRUE
miR-133b	TSPAN18	TRUE	FALSE	TRUE
miR-133b	TTPAL	TRUE	FALSE	TRUE
miR-133b	TTYH3	TRUE	FALSE	TRUE
miR-133b	TUBB1	TRUE	FALSE	TRUE
miR-133b	TULP4	TRUE	FALSE	TRUE
miR-133b	TXLNA	TRUE	FALSE	TRUE
miR-133b	TXNDC5	TRUE	FALSE	TRUE
miR-133b	UBA2	TRUE	FALSE	TRUE
miR-133b	UBE2Q1	TRUE	FALSE	TRUE
miR-133b	UBE2Z	TRUE	FALSE	TRUE
miR-133b	UBFD1	TRUE	FALSE	TRUE
miR-133b	UBIAD1	TRUE	FALSE	TRUE
miR-133b	UBXN7	TRUE	FALSE	TRUE
miR-133b	UNC13A	TRUE	FALSE	TRUE
miR-133b	UNC5C	TRUE	FALSE	TRUE
miR-133b	UNC80	TRUE	FALSE	TRUE
miR-133b	UNK	TRUE	FALSE	TRUE
miR-133b	UNKL	TRUE	FALSE	TRUE
miR-133b	USH1G	TRUE	FALSE	TRUE
miR-133b	USP32	TRUE	FALSE	TRUE
miR-133b	USP6	TRUE	FALSE	TRUE
miR-133b	VAMP2	TRUE	FALSE	TRUE
miR-133b	VAMP3	TRUE	FALSE	TRUE
miR-133b	VAPB	TRUE	FALSE	TRUE
miR-133b	VAT1	TRUE	FALSE	TRUE
miR-133b	VKORC1	TRUE	FALSE	TRUE
miR-133b	VPS54	TRUE	FALSE	TRUE
miR-133b	WASF2	TRUE	FALSE	TRUE
miR-133b	WDTC1	TRUE	FALSE	TRUE
miR-133b	WHSC2	TRUE	FALSE	TRUE
miR-133b	WIPF2	TRUE	FALSE	TRUE
miR-133b	WIPI2	TRUE	FALSE	TRUE
miR-133b	WNT4	TRUE	FALSE	TRUE
miR-133b	WTAP	TRUE	FALSE	TRUE
miR-133b	XIRP1	TRUE	FALSE	TRUE
miR-133b	XPO1	TRUE	FALSE	TRUE
miR-133b	XPO4	TRUE	FALSE	TRUE
miR-133b	XYLT1	TRUE	FALSE	TRUE
miR-133b	YES1	TRUE	FALSE	TRUE
miR-133b	YPEL2	TRUE	FALSE	TRUE
miR-133b	ZBTB10	TRUE	FALSE	TRUE
miR-133b	ZBTB38	TRUE	FALSE	TRUE
miR-133b	ZBTB4	TRUE	FALSE	TRUE
miR-133b	ZBTB7B	TRUE	FALSE	TRUE
miR-133b	ZC3H11A	TRUE	FALSE	TRUE
miR-133b	ZC3H14	TRUE	FALSE	TRUE
miR-133b	ZC3H7A	TRUE	FALSE	TRUE
miR-133b	ZC3HAV1	TRUE	FALSE	TRUE
miR-133b	ZHX1	TRUE	FALSE	TRUE
miR-133b	ZHX3	TRUE	FALSE	TRUE
miR-133b	ZIC3	TRUE	FALSE	TRUE
miR-133b	ZNF131	TRUE	FALSE	TRUE
miR-133b	ZNF217	TRUE	FALSE	TRUE
miR-133b	ZNF280C	TRUE	FALSE	TRUE
miR-133b	ZNF322A	TRUE	FALSE	TRUE
miR-133b	ZNF354A	TRUE	FALSE	TRUE
miR-133b	ZNF362	TRUE	FALSE	TRUE
miR-133b	ZNF385A	TRUE	FALSE	TRUE
miR-133b	ZNF395	TRUE	FALSE	TRUE
miR-133b	ZNF436	TRUE	FALSE	TRUE
miR-133b	ZNF48	TRUE	FALSE	TRUE
miR-133b	ZNF664	TRUE	FALSE	TRUE
miR-133b	ZNF710	TRUE	FALSE	TRUE
miR-133b	ZNF740	TRUE	FALSE	TRUE
miR-133b	ZNRF3	TRUE	FALSE	TRUE
miR-133b	HCN2	FALSE	TRUE	TRUE
miR-133b	MET	FALSE	TRUE	TRUE
miR-183	2014-09-07	TRUE	FALSE	TRUE
miR-183	AAK1	TRUE	FALSE	TRUE
miR-183	ABAT	TRUE	FALSE	TRUE
miR-183	ABCA1	TRUE	FALSE	TRUE
miR-183	ABCB10	TRUE	FALSE	TRUE
miR-183	ABHD13	TRUE	FALSE	TRUE
miR-183	ABI2	TRUE	FALSE	TRUE
miR-183	ACVR2B	TRUE	FALSE	TRUE
miR-183	AFF4	TRUE	FALSE	TRUE
miR-183	AGAP3	TRUE	FALSE	TRUE
miR-183	AGPAT5	TRUE	FALSE	TRUE
miR-183	AJAP1	TRUE	FALSE	TRUE
miR-183	AKAP12	TRUE	TRUE	TRUE
miR-183	ANKMY2	TRUE	FALSE	TRUE
miR-183	ANKRD13C	TRUE	FALSE	TRUE
miR-183	ANKRD50	TRUE	FALSE	TRUE
miR-183	AP3M1	TRUE	FALSE	TRUE
miR-183	ARFGAP2	TRUE	TRUE	TRUE
miR-183	ARHGAP18	TRUE	FALSE	TRUE
miR-183	ARHGAP21	TRUE	FALSE	TRUE
miR-183	ARHGAP26	TRUE	FALSE	TRUE
miR-183	ARHGEF18	TRUE	FALSE	TRUE
miR-183	ARHGEF37	TRUE	FALSE	TRUE
miR-183	ARID4B	TRUE	FALSE	TRUE
miR-183	ARPP19	TRUE	FALSE	TRUE
miR-183	ATL2	TRUE	FALSE	TRUE
miR-183	ATP13A3	TRUE	FALSE	TRUE
miR-183	ATP2B4	TRUE	FALSE	TRUE
miR-183	ATP2C1	TRUE	FALSE	TRUE
miR-183	ATRN	TRUE	FALSE	TRUE
miR-183	AUTS2	TRUE	FALSE	TRUE
miR-183	BACH2	TRUE	FALSE	TRUE
miR-183	BAZ1B	TRUE	FALSE	TRUE
miR-183	BCL11A	TRUE	FALSE	TRUE
miR-183	BCL11B	TRUE	TRUE	TRUE
miR-183	BMI1	TRUE	FALSE	TRUE
miR-183	BNC2	TRUE	FALSE	TRUE
miR-183	BNIP3L	TRUE	FALSE	TRUE
miR-183	BRMS1L	TRUE	FALSE	TRUE
miR-183	BTG1	TRUE	FALSE	TRUE
miR-183	BVES	TRUE	FALSE	TRUE
miR-183	C11orf57	TRUE	FALSE	TRUE
miR-183	C11orf63	TRUE	FALSE	TRUE
miR-183	C11orf75	TRUE	FALSE	TRUE
miR-183	C16orf72	TRUE	FALSE	TRUE
miR-183	C20orf177	TRUE	FALSE	TRUE
miR-183	C2orf44	TRUE	FALSE	TRUE
miR-183	C6orf162	TRUE	FALSE	TRUE
miR-183	C8B	TRUE	FALSE	TRUE
miR-183	CAB39	TRUE	FALSE	TRUE
miR-183	CACNA1E	TRUE	FALSE	TRUE
miR-183	CALN1	TRUE	FALSE	TRUE
miR-183	CAMK2D	TRUE	FALSE	TRUE
miR-183	CCDC50	TRUE	FALSE	TRUE
miR-183	CCND1	FALSE	TRUE	TRUE
miR-183	CCND2	TRUE	FALSE	TRUE
miR-183	CD28	TRUE	FALSE	TRUE
miR-183	CDK5R1	TRUE	FALSE	TRUE
miR-183	CELF1	TRUE	FALSE	TRUE
miR-183	CELF2	TRUE	FALSE	TRUE
miR-183	CELF6	TRUE	FALSE	TRUE
miR-183	CELSR3	TRUE	FALSE	TRUE
miR-183	CFL2	TRUE	FALSE	TRUE
miR-183	CHD2	TRUE	FALSE	TRUE
miR-183	CLCN3	TRUE	FALSE	TRUE
miR-183	CLIC4	TRUE	FALSE	TRUE
miR-183	CNOT6	TRUE	FALSE	TRUE
miR-183	CNOT6L	TRUE	FALSE	TRUE
miR-183	CNTNAP2	TRUE	FALSE	TRUE
miR-183	CPEB1	TRUE	FALSE	TRUE
miR-183	CPEB2	TRUE	FALSE	TRUE
miR-183	CPM	TRUE	FALSE	TRUE
miR-183	CSMD1	TRUE	FALSE	TRUE
miR-183	CSNK1G1	TRUE	FALSE	TRUE
miR-183	CTDSP1	TRUE	FALSE	TRUE
miR-183	CTDSPL	TRUE	TRUE	TRUE
miR-183	CUX1	TRUE	FALSE	TRUE
miR-183	CX3CL1	TRUE	FALSE	TRUE
miR-183	CYYR1	TRUE	FALSE	TRUE
miR-183	DAGLA	TRUE	FALSE	TRUE
miR-183	DCC	TRUE	FALSE	TRUE
miR-183	DCX	TRUE	FALSE	TRUE
miR-183	DDIT4	TRUE	FALSE	TRUE
miR-183	DGCR2	TRUE	FALSE	TRUE
miR-183	DIP2A	TRUE	FALSE	TRUE
miR-183	DMXL1	TRUE	FALSE	TRUE
miR-183	DPP8	TRUE	FALSE	TRUE
miR-183	DTNA	TRUE	FALSE	TRUE
miR-183	DUSP10	TRUE	FALSE	TRUE
miR-183	EEF2	TRUE	FALSE	TRUE
miR-183	EI24	TRUE	FALSE	TRUE
miR-183	EIF2C2	TRUE	FALSE	TRUE
miR-183	EML4	TRUE	FALSE	TRUE
miR-183	ENAH	TRUE	FALSE	TRUE
miR-183	ENY2	TRUE	FALSE	TRUE
miR-183	EPB41L5	TRUE	FALSE	TRUE
miR-183	EPHA4	TRUE	FALSE	TRUE
miR-183	ERBB2IP	TRUE	FALSE	TRUE
miR-183	ERP44	TRUE	FALSE	TRUE
miR-183	EVI5	TRUE	FALSE	TRUE
miR-183	EXOC8	TRUE	FALSE	TRUE
miR-183	EZR	TRUE	TRUE	TRUE
miR-183	FAM175B	TRUE	FALSE	TRUE
miR-183	FCHO2	TRUE	FALSE	TRUE
miR-183	FGF9	TRUE	FALSE	TRUE
miR-183	FHDC1	TRUE	FALSE	TRUE
miR-183	FIGNL2	TRUE	FALSE	TRUE
miR-183	FLRT3	TRUE	FALSE	TRUE
miR-183	FNDC3B	TRUE	FALSE	TRUE
miR-183	FOXN2	TRUE	FALSE	TRUE
miR-183	FOXO1	TRUE	TRUE	TRUE
miR-183	FOXP1	TRUE	FALSE	TRUE
miR-183	FRMD6	TRUE	FALSE	TRUE
miR-183	GATAD2B	TRUE	FALSE	TRUE
miR-183	GCC1	FALSE	TRUE	TRUE
miR-183	GCLM	TRUE	FALSE	TRUE
miR-183	GMFB	TRUE	FALSE	TRUE
miR-183	GNAQ	TRUE	FALSE	TRUE
miR-183	GNB1	TRUE	FALSE	TRUE
miR-183	GNG12	TRUE	FALSE	TRUE
miR-183	GNG5	TRUE	FALSE	TRUE
miR-183	GPAM	TRUE	FALSE	TRUE
miR-183	GPCPD1	TRUE	FALSE	TRUE
miR-183	GPR3	TRUE	FALSE	TRUE
miR-183	GREM2	TRUE	FALSE	TRUE
miR-183	GTF2H1	TRUE	FALSE	TRUE
miR-183	HEATR1	TRUE	FALSE	TRUE
miR-183	HLF	TRUE	FALSE	TRUE
miR-183	HS3ST1	TRUE	FALSE	TRUE
miR-183	ICA1	TRUE	FALSE	TRUE
miR-183	ICK	TRUE	FALSE	TRUE
miR-183	IDH2	TRUE	TRUE	TRUE
miR-183	IGF1R	FALSE	TRUE	TRUE
miR-183	INO80D	TRUE	FALSE	TRUE
miR-183	INSIG1	TRUE	FALSE	TRUE
miR-183	IPPK	TRUE	FALSE	TRUE
miR-183	IRF1	TRUE	FALSE	TRUE
miR-183	IRS1	TRUE	FALSE	TRUE
miR-183	ITGB1	TRUE	TRUE	TRUE
miR-183	ITGB8	TRUE	FALSE	TRUE
miR-183	KANK1	TRUE	FALSE	TRUE
miR-183	KCNJ14	TRUE	FALSE	TRUE
miR-183	KCNK10	TRUE	FALSE	TRUE
miR-183	KCNK2	TRUE	FALSE	TRUE
miR-183	KCTD15	TRUE	FALSE	TRUE
miR-183	KDM2B	TRUE	FALSE	TRUE
miR-183	KHDRBS2	TRUE	FALSE	TRUE
miR-183	KIAA0101	TRUE	FALSE	TRUE
miR-183	KIAA0182	TRUE	FALSE	TRUE
miR-183	KIAA0284	TRUE	FALSE	TRUE
miR-183	KIAA0355	TRUE	FALSE	TRUE
miR-183	KIAA0368	TRUE	FALSE	TRUE
miR-183	KIAA1024	TRUE	FALSE	TRUE
miR-183	KIAA1324L	TRUE	FALSE	TRUE
miR-183	KIAA2018	TRUE	FALSE	TRUE
miR-183	KIF2A	TRUE	TRUE	TRUE
miR-183	KIF3B	TRUE	FALSE	TRUE
miR-183	KLHL28	TRUE	FALSE	TRUE
miR-183	KLHL3	TRUE	FALSE	TRUE
miR-183	KPNA4	TRUE	FALSE	TRUE
miR-183	L3MBTL3	TRUE	FALSE	TRUE
miR-183	LHFPL2	TRUE	FALSE	TRUE
miR-183	LMO3	TRUE	FALSE	TRUE
miR-183	LPHN1	TRUE	FALSE	TRUE
miR-183	LPP	TRUE	FALSE	TRUE
miR-183	LPPR2	TRUE	FALSE	TRUE
miR-183	LRP6	TRUE	FALSE	TRUE
miR-183	MACROD2	TRUE	FALSE	TRUE
miR-183	MAL2	TRUE	FALSE	TRUE
miR-183	MAML1	TRUE	FALSE	TRUE
miR-183	MAP3K2	TRUE	FALSE	TRUE
miR-183	MAP3K4	TRUE	FALSE	TRUE
miR-183	MAP4K5	TRUE	FALSE	TRUE
miR-183	MAP7D2	TRUE	FALSE	TRUE
miR-183	MAPK1IP1L	TRUE	FALSE	TRUE
miR-183	MAPK4	TRUE	FALSE	TRUE
miR-183	MAPK8IP1	TRUE	FALSE	TRUE
miR-183	MARK2	TRUE	FALSE	TRUE
miR-183	MBNL1	TRUE	FALSE	TRUE
miR-183	MDM4	TRUE	FALSE	TRUE
miR-183	MED1	TRUE	FALSE	TRUE
miR-183	MED12L	TRUE	FALSE	TRUE
miR-183	MED13	TRUE	FALSE	TRUE
miR-183	MEF2C	TRUE	FALSE	TRUE
miR-183	MFAP3	TRUE	FALSE	TRUE
miR-183	MKL2	TRUE	FALSE	TRUE
miR-183	MRC2	TRUE	FALSE	TRUE
miR-183	MRVI1	TRUE	FALSE	TRUE
miR-183	MTA1	TRUE	FALSE	TRUE
miR-183	MTDH	TRUE	FALSE	TRUE
miR-183	MTMR6	TRUE	FALSE	TRUE
miR-183	MXD4	TRUE	FALSE	TRUE
miR-183	MYO1B	TRUE	FALSE	TRUE
miR-183	MYO5B	TRUE	FALSE	TRUE
miR-183	N4BP2	TRUE	FALSE	TRUE
miR-183	NCK2	TRUE	FALSE	TRUE
miR-183	NCKAP5L	TRUE	FALSE	TRUE
miR-183	NCOR1	TRUE	FALSE	TRUE
miR-183	NCS1	TRUE	FALSE	TRUE
miR-183	NDST1	TRUE	FALSE	TRUE
miR-183	NEFL	TRUE	FALSE	TRUE
miR-183	NFE2L1	TRUE	FALSE	TRUE
miR-183	NPAS3	TRUE	FALSE	TRUE
miR-183	NR3C1	TRUE	FALSE	TRUE
miR-183	NR4A2	TRUE	FALSE	TRUE
miR-183	NRG1	TRUE	FALSE	TRUE
miR-183	NRP2	TRUE	FALSE	TRUE
miR-183	NRXN3	TRUE	FALSE	TRUE
miR-183	NTN4	TRUE	FALSE	TRUE
miR-183	NUDT4	TRUE	FALSE	TRUE
miR-183	NUFIP2	TRUE	TRUE	TRUE
miR-183	OSBPL8	TRUE	FALSE	TRUE
miR-183	PALM2	TRUE	FALSE	TRUE
miR-183	PAM	TRUE	FALSE	TRUE
miR-183	PANK3	TRUE	FALSE	TRUE
miR-183	PCGF5	TRUE	FALSE	TRUE
miR-183	PDCD4	TRUE	TRUE	TRUE
miR-183	PDCD6	TRUE	TRUE	TRUE
miR-183	PDE4D	TRUE	FALSE	TRUE
miR-183	PEX19	TRUE	FALSE	TRUE
miR-183	PFN2	TRUE	FALSE	TRUE
miR-183	PGRMC2	TRUE	FALSE	TRUE
miR-183	PHF15	TRUE	FALSE	TRUE
miR-183	PHF3	TRUE	FALSE	TRUE
miR-183	PHF6	TRUE	FALSE	TRUE
miR-183	PICALM	TRUE	FALSE	TRUE
miR-183	PIGX	TRUE	FALSE	TRUE
miR-183	PIM1	TRUE	FALSE	TRUE
miR-183	PIP4K2B	TRUE	FALSE	TRUE
miR-183	PKD2	TRUE	FALSE	TRUE
miR-183	PKNOX2	TRUE	FALSE	TRUE
miR-183	PKP4	TRUE	FALSE	TRUE
miR-183	PLAG1	TRUE	FALSE	TRUE
miR-183	PLAGL2	TRUE	FALSE	TRUE
miR-183	PLCB4	TRUE	FALSE	TRUE
miR-183	PLCXD3	TRUE	FALSE	TRUE
miR-183	PLEKHA5	TRUE	FALSE	TRUE
miR-183	PLXNA4	TRUE	FALSE	TRUE
miR-183	PNOC	TRUE	FALSE	TRUE
miR-183	PNPT1	TRUE	FALSE	TRUE
miR-183	PPM1E	TRUE	FALSE	TRUE
miR-183	PPP2CA	TRUE	FALSE	TRUE
miR-183	PPP2CB	TRUE	FALSE	TRUE
miR-183	PPP2R2A	TRUE	FALSE	TRUE
miR-183	PPP2R5C	TRUE	FALSE	TRUE
miR-183	PPP3R1	FALSE	TRUE	TRUE
miR-183	PRKCA	TRUE	FALSE	TRUE
miR-183	PRKCI	TRUE	FALSE	TRUE
miR-183	PRUNE2	TRUE	FALSE	TRUE
miR-183	PSD3	TRUE	FALSE	TRUE
miR-183	PSEN2	TRUE	FALSE	TRUE
miR-183	PTCH1	TRUE	FALSE	TRUE
miR-183	PTDSS1	TRUE	FALSE	TRUE
miR-183	PTPDC1	TRUE	FALSE	TRUE
miR-183	PTPN4	TRUE	FALSE	TRUE
miR-183	QKI	TRUE	FALSE	TRUE
miR-183	RAB11FIP4	TRUE	FALSE	TRUE
miR-183	RAB21	TRUE	FALSE	TRUE
miR-183	RAB8B	TRUE	FALSE	TRUE
miR-183	RAD50	TRUE	FALSE	TRUE
miR-183	RALA	TRUE	FALSE	TRUE
miR-183	RAPH1	TRUE	FALSE	TRUE
miR-183	RBMS1	TRUE	FALSE	TRUE
miR-183	RCN2	TRUE	TRUE	TRUE
miR-183	REPS2	TRUE	FALSE	TRUE
miR-183	REV1	TRUE	FALSE	TRUE
miR-183	RHOB	TRUE	FALSE	TRUE
miR-183	RHOBTB1	TRUE	FALSE	TRUE
miR-183	RHPN2	TRUE	FALSE	TRUE
miR-183	RIMBP2	TRUE	FALSE	TRUE
miR-183	RIMKLA	TRUE	FALSE	TRUE
miR-183	RNF138	TRUE	FALSE	TRUE
miR-183	RNF157	TRUE	FALSE	TRUE
miR-183	RNF2	TRUE	FALSE	TRUE
miR-183	RNF41	FALSE	TRUE	TRUE
miR-183	ROBO2	TRUE	FALSE	TRUE
miR-183	RORA	TRUE	FALSE	TRUE
miR-183	RORC	TRUE	FALSE	TRUE
miR-183	RPS6KA3	TRUE	FALSE	TRUE
miR-183	RREB1	TRUE	FALSE	TRUE
miR-183	SACS	TRUE	FALSE	TRUE
miR-183	SAFB	TRUE	FALSE	TRUE
miR-183	SAMD4A	TRUE	FALSE	TRUE
miR-183	SCN2A	TRUE	FALSE	TRUE
miR-183	SCYL3	TRUE	FALSE	TRUE
miR-183	SEL1L	TRUE	FALSE	TRUE
miR-183	SENP1	FALSE	TRUE	TRUE
miR-183	SERBP1	TRUE	FALSE	TRUE
miR-183	SERP1	TRUE	FALSE	TRUE
miR-183	SESN1	TRUE	FALSE	TRUE
miR-183	SH3BGRL2	TRUE	FALSE	TRUE
miR-183	SIDT2	TRUE	FALSE	TRUE
miR-183	SIK3	TRUE	FALSE	TRUE
miR-183	SIN3A	TRUE	FALSE	TRUE
miR-183	SIRPA	TRUE	FALSE	TRUE
miR-183	SLAIN1	TRUE	FALSE	TRUE
miR-183	SLC1A2	TRUE	FALSE	TRUE
miR-183	SLC22A23	TRUE	FALSE	TRUE
miR-183	SLC25A15	TRUE	FALSE	TRUE
miR-183	SLC25A36	TRUE	FALSE	TRUE
miR-183	SLC30A8	TRUE	FALSE	TRUE
miR-183	SLC35A1	TRUE	FALSE	TRUE
miR-183	SLC44A1	TRUE	FALSE	TRUE
miR-183	SLC6A6	TRUE	FALSE	TRUE
miR-183	SLC8A2	TRUE	FALSE	TRUE
miR-183	SLITRK1	TRUE	FALSE	TRUE
miR-183	SLITRK3	TRUE	FALSE	TRUE
miR-183	SMAD4	TRUE	FALSE	TRUE
miR-183	SMEK1	FALSE	TRUE	TRUE
miR-183	SMPD3	TRUE	FALSE	TRUE
miR-183	SNX1	TRUE	FALSE	TRUE
miR-183	SNX13	TRUE	FALSE	TRUE
miR-183	SOBP	TRUE	FALSE	TRUE
miR-183	SOCS6	TRUE	FALSE	TRUE
miR-183	SPOPL	TRUE	FALSE	TRUE
miR-183	SPRED1	TRUE	FALSE	TRUE
miR-183	SPRY2	TRUE	FALSE	TRUE
miR-183	SPRY3	TRUE	FALSE	TRUE
miR-183	SPTBN1	TRUE	FALSE	TRUE
miR-183	SRSF2	TRUE	TRUE	FALSE
miR-183	STC1	TRUE	FALSE	TRUE
miR-183	STK38L	TRUE	FALSE	TRUE
miR-183	STX7	TRUE	FALSE	TRUE
miR-183	STXBP4	TRUE	FALSE	TRUE
miR-183	STYX	TRUE	FALSE	TRUE
miR-183	SYT1	TRUE	FALSE	TRUE
miR-183	TAB3	TRUE	FALSE	TRUE
miR-183	TAOK1	TRUE	FALSE	TRUE
miR-183	TCF12	TRUE	FALSE	TRUE
miR-183	TCF4	TRUE	FALSE	TRUE
miR-183	TCF7L2	TRUE	FALSE	TRUE
miR-183	TEAD1	TRUE	FALSE	TRUE
miR-183	TET1	TRUE	FALSE	TRUE
miR-183	TET3	TRUE	FALSE	TRUE
miR-183	THAP7	TRUE	FALSE	TRUE
miR-183	THSD7A	TRUE	FALSE	TRUE
miR-183	THSD7B	TRUE	FALSE	TRUE
miR-183	TMCC3	TRUE	FALSE	TRUE
miR-183	TMED7	TRUE	FALSE	TRUE
miR-183	TMEM150A	TRUE	FALSE	TRUE
miR-183	TMEM184C	TRUE	FALSE	TRUE
miR-183	TMPO	TRUE	FALSE	TRUE
miR-183	TMSB4X	TRUE	FALSE	TRUE
miR-183	TMSB4Y	TRUE	FALSE	TRUE
miR-183	TMSL3	TRUE	FALSE	TRUE
miR-183	TNRC6B	TRUE	TRUE	TRUE
miR-183	TOMM70A	TRUE	FALSE	TRUE
miR-183	TPM1	TRUE	FALSE	TRUE
miR-183	TPM3	TRUE	FALSE	TRUE
miR-183	TRHDE	TRUE	FALSE	TRUE
miR-183	TRIM2	TRUE	FALSE	TRUE
miR-183	TSC1	TRUE	FALSE	TRUE
miR-183	TTC7B	TRUE	FALSE	TRUE
miR-183	TUB	TRUE	FALSE	TRUE
miR-183	TXNDC5	TRUE	FALSE	TRUE
miR-183	UBFD1	TRUE	FALSE	TRUE
miR-183	UNC13B	TRUE	FALSE	TRUE
miR-183	UNC5D	TRUE	FALSE	TRUE
miR-183	USP47	TRUE	FALSE	TRUE
miR-183	VANGL1	TRUE	FALSE	TRUE
miR-183	VPS37A	TRUE	FALSE	TRUE
miR-183	VPS37C	TRUE	FALSE	TRUE
miR-183	VSX2	TRUE	FALSE	TRUE
miR-183	XPOT	TRUE	FALSE	TRUE
miR-183	XPR1	TRUE	FALSE	TRUE
miR-183	YAF2	TRUE	FALSE	TRUE
miR-183	YOD1	TRUE	FALSE	TRUE
miR-183	YPEL5	TRUE	FALSE	TRUE
miR-183	ZDHHC6	TRUE	FALSE	TRUE
miR-183	ZDHHC9	TRUE	FALSE	TRUE
miR-183	ZEB1	TRUE	FALSE	TRUE
miR-183	ZEB2	TRUE	FALSE	TRUE
miR-183	ZFPM2	TRUE	FALSE	TRUE
miR-183	ZFYVE26	TRUE	FALSE	TRUE
miR-183	ZHX3	TRUE	FALSE	TRUE
miR-183	ZIC3	TRUE	FALSE	TRUE
miR-183	ZMYM2	TRUE	FALSE	TRUE
miR-183	ZNF148	TRUE	FALSE	TRUE
miR-183	ZNF292	TRUE	FALSE	TRUE
miR-183	ZNF592	TRUE	FALSE	TRUE
miR-183	ZNF770	TRUE	FALSE	TRUE
miR-183	ABCF1	FALSE	TRUE	TRUE
miR-183	API5	FALSE	TRUE	TRUE
miR-183	C10orf2	FALSE	TRUE	TRUE
miR-183	CEPT1	FALSE	TRUE	TRUE
miR-183	DAP	FALSE	TRUE	TRUE
miR-183	ERC1	FALSE	TRUE	TRUE
miR-183	FAM104A	FALSE	TRUE	TRUE
miR-183	GAS1	FALSE	TRUE	TRUE
miR-183	GLUL	FALSE	TRUE	TRUE
miR-183	HLA-A	FALSE	TRUE	TRUE
miR-183	HNRNPL	FALSE	TRUE	TRUE
miR-183	HOXA5	FALSE	TRUE	TRUE
miR-183	KLHL24	FALSE	TRUE	TRUE
miR-183	LAPTM4B	FALSE	TRUE	TRUE
miR-183	NOTCH2	FALSE	TRUE	TRUE
miR-183	NUB1	FALSE	TRUE	TRUE
miR-183	OTUD4	FALSE	TRUE	TRUE
miR-183	PSEN1	FALSE	TRUE	TRUE
miR-183	REV3L	FALSE	TRUE	TRUE
miR-183	RTN4	FALSE	TRUE	TRUE
miR-183	SERTAD2	FALSE	TRUE	TRUE
miR-183	SERTAD4	FALSE	TRUE	TRUE
miR-183	SNRPD3	FALSE	TRUE	TRUE
miR-183	STK33	FALSE	TRUE	TRUE
miR-183	TNRC18	FALSE	TRUE	TRUE
miR-183	TXNIP	FALSE	TRUE	TRUE
miR-183	UBP1	FALSE	TRUE	TRUE
miR-183	ZC3H4	FALSE	TRUE	TRUE
miR-937	INO80	TRUE	FALSE	TRUE
miR-937	NEUROD2	TRUE	FALSE	TRUE
miR-937	PITX3	TRUE	FALSE	TRUE
miR-937	POU3F4	TRUE	FALSE	TRUE
miR-96	2014-09-11	TRUE	FALSE	TRUE
miR-96	2014-03-03	TRUE	FALSE	TRUE
miR-96	2014-09-09	TRUE	FALSE	TRUE
miR-96	AATK	TRUE	FALSE	TRUE
miR-96	ABAT	TRUE	FALSE	TRUE
miR-96	ABCA1	TRUE	FALSE	TRUE
miR-96	ABCA2	TRUE	FALSE	TRUE
miR-96	ABCD1	TRUE	FALSE	TRUE
miR-96	ACADSB	TRUE	FALSE	TRUE
miR-96	ACER2	TRUE	FALSE	TRUE
miR-96	ACVR1	TRUE	FALSE	TRUE
miR-96	ACVR1B	TRUE	FALSE	TRUE
miR-96	ACVR2B	TRUE	FALSE	TRUE
miR-96	ADAM19	TRUE	FALSE	TRUE
miR-96	ADAMTS18	TRUE	FALSE	TRUE
miR-96	ADAT2	TRUE	FALSE	TRUE
miR-96	ADCY2	TRUE	FALSE	TRUE
miR-96	ADCY6	TRUE	TRUE	TRUE
miR-96	ADK	TRUE	FALSE	TRUE
miR-96	ADRA2C	TRUE	FALSE	TRUE
miR-96	ADRBK2	TRUE	FALSE	TRUE
miR-96	AEBP2	TRUE	FALSE	TRUE
miR-96	AFF4	TRUE	FALSE	TRUE
miR-96	AHCYL1	TRUE	FALSE	TRUE
miR-96	AHR	TRUE	FALSE	TRUE
miR-96	AIFM3	TRUE	FALSE	TRUE
miR-96	AJAP1	TRUE	FALSE	TRUE
miR-96	AK3	TRUE	FALSE	TRUE
miR-96	ALG9	TRUE	FALSE	TRUE
miR-96	ALK	TRUE	FALSE	TRUE
miR-96	AMOTL2	TRUE	FALSE	TRUE
miR-96	ANKIB1	TRUE	FALSE	TRUE
miR-96	ANKRD27	TRUE	FALSE	TRUE
miR-96	ANKRD52	TRUE	FALSE	TRUE
miR-96	ANTXR2	TRUE	FALSE	TRUE
miR-96	ANXA11	TRUE	FALSE	TRUE
miR-96	AP1S3	TRUE	FALSE	TRUE
miR-96	AP2B1	TRUE	FALSE	TRUE
miR-96	AP3M1	TRUE	FALSE	TRUE
miR-96	AP4E1	TRUE	FALSE	TRUE
miR-96	APBA2	TRUE	FALSE	TRUE
miR-96	APPL1	TRUE	TRUE	TRUE
miR-96	ARCN1	TRUE	FALSE	TRUE
miR-96	ARF4	TRUE	FALSE	TRUE
miR-96	ARHGAP17	TRUE	FALSE	TRUE
miR-96	ARHGAP24	TRUE	FALSE	TRUE
miR-96	ARHGAP29	TRUE	FALSE	TRUE
miR-96	ARHGAP6	TRUE	FALSE	TRUE
miR-96	ARHGDIA	TRUE	FALSE	TRUE
miR-96	ARHGEF12	TRUE	FALSE	TRUE
miR-96	ARHGEF3	TRUE	FALSE	TRUE
miR-96	ARHGEF7	TRUE	FALSE	TRUE
miR-96	ARID4A	TRUE	FALSE	TRUE
miR-96	ARID5B	TRUE	FALSE	TRUE
miR-96	ARL4C	TRUE	FALSE	TRUE
miR-96	ARPM1	TRUE	FALSE	TRUE
miR-96	ARPP19	TRUE	FALSE	TRUE
miR-96	ARRDC3	TRUE	FALSE	TRUE
miR-96	ARSJ	TRUE	FALSE	TRUE
miR-96	ASH1L	TRUE	FALSE	TRUE
miR-96	ASTN1	TRUE	FALSE	TRUE
miR-96	ATG16L1	TRUE	FALSE	TRUE
miR-96	ATG7	TRUE	FALSE	TRUE
miR-96	ATG9A	TRUE	FALSE	TRUE
miR-96	ATOH8	TRUE	FALSE	TRUE
miR-96	ATP2B4	TRUE	FALSE	TRUE
miR-96	ATP7A	TRUE	FALSE	TRUE
miR-96	ATP8A1	TRUE	FALSE	TRUE
miR-96	ATP9A	TRUE	FALSE	TRUE
miR-96	ATPAF1	TRUE	FALSE	TRUE
miR-96	ATXN1	TRUE	TRUE	TRUE
miR-96	ATXN3	TRUE	FALSE	TRUE
miR-96	AVIL	TRUE	FALSE	TRUE
miR-96	B3GALT2	TRUE	FALSE	TRUE
miR-96	B4GALNT1	TRUE	FALSE	TRUE
miR-96	BACH2	TRUE	FALSE	TRUE
miR-96	BAG4	FALSE	TRUE	TRUE
miR-96	BAI3	TRUE	FALSE	TRUE
miR-96	BASP1	TRUE	FALSE	TRUE
miR-96	BCAT2	TRUE	FALSE	TRUE
miR-96	BCL11A	TRUE	FALSE	TRUE
miR-96	BCL2	TRUE	TRUE	TRUE
miR-96	BCL2L12	TRUE	FALSE	TRUE
miR-96	BCL2L13	TRUE	FALSE	TRUE
miR-96	BCR	TRUE	FALSE	TRUE
miR-96	BHLHE22	TRUE	FALSE	TRUE
miR-96	BICD2	TRUE	FALSE	TRUE
miR-96	BMPR1B	TRUE	FALSE	TRUE
miR-96	BNC2	TRUE	FALSE	TRUE
miR-96	BRPF3	TRUE	FALSE	TRUE
miR-96	BRWD1	TRUE	FALSE	TRUE
miR-96	BSDC1	TRUE	FALSE	TRUE
miR-96	BTBD3	TRUE	FALSE	TRUE
miR-96	C10orf131	TRUE	FALSE	TRUE
miR-96	C10orf32	TRUE	FALSE	TRUE
miR-96	C10orf54	TRUE	FALSE	TRUE
miR-96	C11orf34	TRUE	FALSE	TRUE
miR-96	C12orf24	TRUE	FALSE	TRUE
miR-96	C12orf52	TRUE	FALSE	TRUE
miR-96	C14orf118	TRUE	FALSE	TRUE
miR-96	C14orf169	TRUE	FALSE	TRUE
miR-96	C16orf70	TRUE	FALSE	TRUE
miR-96	C17orf39	TRUE	FALSE	TRUE
miR-96	C17orf63	TRUE	FALSE	TRUE
miR-96	C18orf1	TRUE	FALSE	TRUE
miR-96	C1orf198	TRUE	FALSE	TRUE
miR-96	C20orf194	TRUE	FALSE	TRUE
miR-96	C2orf69	TRUE	FALSE	TRUE
miR-96	C3orf57	TRUE	FALSE	TRUE
miR-96	C5orf22	TRUE	FALSE	TRUE
miR-96	C5orf30	TRUE	FALSE	TRUE
miR-96	C5orf41	TRUE	FALSE	TRUE
miR-96	C5orf51	TRUE	FALSE	TRUE
miR-96	C6orf106	TRUE	FALSE	TRUE
miR-96	C6orf204	TRUE	FALSE	TRUE
miR-96	C7orf41	TRUE	FALSE	TRUE
miR-96	C7orf42	TRUE	FALSE	TRUE
miR-96	C9orf5	TRUE	FALSE	TRUE
miR-96	C9orf80	TRUE	FALSE	TRUE
miR-96	CABLES1	TRUE	FALSE	TRUE
miR-96	CABP1	TRUE	FALSE	TRUE
miR-96	CACNA1B	TRUE	FALSE	TRUE
miR-96	CACNA1C	TRUE	FALSE	TRUE
miR-96	CACNA1G	TRUE	FALSE	TRUE
miR-96	CACNA2D2	TRUE	FALSE	TRUE
miR-96	CACNB1	TRUE	FALSE	TRUE
miR-96	CACNB2	TRUE	FALSE	TRUE
miR-96	CACNB4	TRUE	FALSE	TRUE
miR-96	CADM1	TRUE	FALSE	TRUE
miR-96	CADM2	TRUE	FALSE	TRUE
miR-96	CALCR	TRUE	FALSE	TRUE
miR-96	CAMK2N1	TRUE	FALSE	TRUE
miR-96	CAMKK2	TRUE	FALSE	TRUE
miR-96	CAMTA1	TRUE	TRUE	TRUE
miR-96	CAPN5	TRUE	FALSE	TRUE
miR-96	CAPNS1	TRUE	FALSE	TRUE
miR-96	CASP2	TRUE	FALSE	TRUE
miR-96	CBFA2T3	TRUE	FALSE	TRUE
miR-96	CBLN3	TRUE	FALSE	TRUE
miR-96	CBX2	TRUE	FALSE	TRUE
miR-96	CBX5	TRUE	FALSE	TRUE
miR-96	CBX6	TRUE	FALSE	TRUE
miR-96	CCDC41	TRUE	FALSE	TRUE
miR-96	CCDC88A	TRUE	FALSE	TRUE
miR-96	CCDC88C	TRUE	FALSE	TRUE
miR-96	CCDC92	TRUE	FALSE	TRUE
miR-96	CCND1	TRUE	FALSE	TRUE
miR-96	CCND2	TRUE	FALSE	TRUE
miR-96	CCND3	TRUE	FALSE	TRUE
miR-96	CCNG1	TRUE	FALSE	TRUE
miR-96	CCNG2	TRUE	FALSE	TRUE
miR-96	CCNJ	TRUE	FALSE	TRUE
miR-96	CCNY	TRUE	FALSE	TRUE
miR-96	CD164	TRUE	FALSE	TRUE
miR-96	CD1D	TRUE	FALSE	TRUE
miR-96	CD96	TRUE	FALSE	TRUE
miR-96	CDC37	TRUE	FALSE	TRUE
miR-96	CDC42BPA	TRUE	FALSE	TRUE
miR-96	CDC42BPB	TRUE	FALSE	TRUE
miR-96	CDK18	TRUE	FALSE	TRUE
miR-96	CDK5R2	TRUE	FALSE	TRUE
miR-96	CDKN1C	TRUE	FALSE	TRUE
miR-96	CDV3	TRUE	FALSE	TRUE
miR-96	CEBPA	TRUE	FALSE	TRUE
miR-96	CELF1	TRUE	FALSE	TRUE
miR-96	CELF2	TRUE	FALSE	TRUE
miR-96	CELF6	TRUE	FALSE	TRUE
miR-96	CELSR1	TRUE	FALSE	TRUE
miR-96	CELSR2	TRUE	FALSE	TRUE
miR-96	CENPP	TRUE	FALSE	TRUE
miR-96	CEP97	TRUE	FALSE	TRUE
miR-96	CFL1	TRUE	FALSE	TRUE
miR-96	CHCHD8	TRUE	FALSE	TRUE
miR-96	CHIC1	TRUE	FALSE	TRUE
miR-96	CHMP1A	TRUE	FALSE	TRUE
miR-96	CHMP1B	TRUE	FALSE	TRUE
miR-96	CHMP2B	TRUE	FALSE	TRUE
miR-96	CHMP4A	TRUE	FALSE	TRUE
miR-96	CHST1	TRUE	FALSE	TRUE
miR-96	CHST10	TRUE	FALSE	TRUE
miR-96	CLASP2	TRUE	FALSE	TRUE
miR-96	CLCN5	TRUE	FALSE	TRUE
miR-96	CLIC5	TRUE	FALSE	TRUE
miR-96	CLOCK	TRUE	FALSE	TRUE
miR-96	CLPTM1L	TRUE	FALSE	TRUE
miR-96	CMTM7	TRUE	FALSE	TRUE
miR-96	CNN3	TRUE	FALSE	TRUE
miR-96	CNNM2	TRUE	FALSE	TRUE
miR-96	CNNM3	TRUE	TRUE	TRUE
miR-96	CNOT6	FALSE	TRUE	TRUE
miR-96	CNOT6L	TRUE	FALSE	TRUE
miR-96	COBL	TRUE	FALSE	TRUE
miR-96	COG3	TRUE	FALSE	TRUE
miR-96	COL13A1	TRUE	FALSE	TRUE
miR-96	COL5A1	TRUE	FALSE	TRUE
miR-96	CORO1C	TRUE	FALSE	TRUE
miR-96	CPEB1	TRUE	FALSE	TRUE
miR-96	CPEB4	TRUE	FALSE	TRUE
miR-96	CPNE3	TRUE	FALSE	TRUE
miR-96	CPSF6	TRUE	FALSE	TRUE
miR-96	CPSF7	TRUE	FALSE	TRUE
miR-96	CREB1	TRUE	FALSE	TRUE
miR-96	CREB3L2	TRUE	FALSE	TRUE
miR-96	CREG2	TRUE	FALSE	TRUE
miR-96	CRISPLD1	TRUE	FALSE	TRUE
miR-96	CRKL	TRUE	FALSE	TRUE
miR-96	CROT	TRUE	FALSE	TRUE
miR-96	CSRNP1	TRUE	FALSE	TRUE
miR-96	CSRNP3	TRUE	FALSE	TRUE
miR-96	CTDP1	TRUE	FALSE	TRUE
miR-96	CTDSP1	TRUE	FALSE	TRUE
miR-96	CTDSP2	TRUE	FALSE	TRUE
miR-96	CTDSPL	TRUE	FALSE	TRUE
miR-96	CTNND1	TRUE	FALSE	TRUE
miR-96	CTSB	TRUE	FALSE	TRUE
miR-96	CTTN	TRUE	FALSE	TRUE
miR-96	CUL4A	TRUE	FALSE	TRUE
miR-96	CUL5	TRUE	FALSE	TRUE
miR-96	CYLD	TRUE	FALSE	TRUE
miR-96	D4S234E	TRUE	FALSE	TRUE
miR-96	DAZAP2	TRUE	FALSE	TRUE
miR-96	DCLRE1B	TRUE	FALSE	TRUE
miR-96	DCX	TRUE	FALSE	TRUE
miR-96	DDAH1	TRUE	FALSE	TRUE
miR-96	DDHD1	TRUE	FALSE	TRUE
miR-96	DDIT3	TRUE	TRUE	TRUE
miR-96	DENND2C	TRUE	FALSE	TRUE
miR-96	DENND5B	TRUE	FALSE	TRUE
miR-96	DENR	TRUE	FALSE	TRUE
miR-96	DEPDC1	TRUE	FALSE	TRUE
miR-96	DERL2	TRUE	FALSE	TRUE
miR-96	DEXI	TRUE	FALSE	TRUE
miR-96	DGCR2	TRUE	FALSE	TRUE
miR-96	DHCR24	TRUE	FALSE	TRUE
miR-96	DIAPH2	TRUE	FALSE	TRUE
miR-96	DIXDC1	TRUE	FALSE	TRUE
miR-96	DLAT	TRUE	FALSE	TRUE
miR-96	DLEU7	TRUE	FALSE	TRUE
miR-96	DLGAP2	TRUE	FALSE	TRUE
miR-96	DMXL1	TRUE	FALSE	TRUE
miR-96	DNAL1	TRUE	FALSE	TRUE
miR-96	DOCK1	TRUE	FALSE	TRUE
miR-96	DOCK4	TRUE	FALSE	TRUE
miR-96	DOCK9	TRUE	FALSE	TRUE
miR-96	DOK4	TRUE	FALSE	TRUE
miR-96	DPY19L3	TRUE	FALSE	TRUE
miR-96	DSG2	TRUE	FALSE	TRUE
miR-96	DTL	TRUE	FALSE	TRUE
miR-96	DUSP22	TRUE	FALSE	TRUE
miR-96	DYRK2	TRUE	FALSE	TRUE
miR-96	E2F5	TRUE	FALSE	TRUE
miR-96	EBF1	TRUE	FALSE	TRUE
miR-96	EBF3	TRUE	FALSE	TRUE
miR-96	ECE2	TRUE	FALSE	TRUE
miR-96	EDEM1	TRUE	FALSE	TRUE
miR-96	EDEM3	TRUE	FALSE	TRUE
miR-96	EDNRA	TRUE	FALSE	TRUE
miR-96	EEA1	TRUE	FALSE	TRUE
miR-96	EFNA1	TRUE	FALSE	TRUE
miR-96	EFNA5	TRUE	FALSE	TRUE
miR-96	EFNB2	TRUE	TRUE	TRUE
miR-96	EGLN1	TRUE	FALSE	TRUE
miR-96	EGR3	TRUE	FALSE	TRUE
miR-96	EIF2C1	TRUE	FALSE	TRUE
miR-96	EIF2C4	TRUE	FALSE	TRUE
miR-96	EIF2S1	TRUE	FALSE	TRUE
miR-96	EIF3J	TRUE	FALSE	TRUE
miR-96	EIF4EBP2	TRUE	FALSE	TRUE
miR-96	EIF5	TRUE	FALSE	TRUE
miR-96	ELAVL1	TRUE	FALSE	TRUE
miR-96	ELAVL2	TRUE	FALSE	TRUE
miR-96	ELL	TRUE	FALSE	TRUE
miR-96	ELL2	TRUE	FALSE	TRUE
miR-96	ELMO1	TRUE	FALSE	TRUE
miR-96	ELMO2	TRUE	FALSE	TRUE
miR-96	EML6	TRUE	FALSE	TRUE
miR-96	EOMES	TRUE	FALSE	TRUE
miR-96	EPAS1	TRUE	FALSE	TRUE
miR-96	EPB41L3	TRUE	FALSE	TRUE
miR-96	EPB41L4B	TRUE	FALSE	TRUE
miR-96	EPHA3	TRUE	FALSE	TRUE
miR-96	EPT1	TRUE	FALSE	TRUE
miR-96	ERBB4	TRUE	FALSE	TRUE
miR-96	ERC2	TRUE	FALSE	TRUE
miR-96	ERG	TRUE	FALSE	TRUE
miR-96	ERLIN1	TRUE	FALSE	TRUE
miR-96	ERO1L	TRUE	FALSE	TRUE
miR-96	ESRRG	TRUE	FALSE	TRUE
miR-96	ESYT1	TRUE	FALSE	TRUE
miR-96	ETF1	TRUE	FALSE	TRUE
miR-96	EVI5	TRUE	TRUE	TRUE
miR-96	EVI5L	TRUE	FALSE	TRUE
miR-96	EZR	TRUE	FALSE	TRUE
miR-96	F13A1	TRUE	FALSE	TRUE
miR-96	FABP2	TRUE	FALSE	TRUE
miR-96	FAF2	TRUE	FALSE	TRUE
miR-96	FAIM3	TRUE	FALSE	TRUE
miR-96	FAM110B	TRUE	FALSE	TRUE
miR-96	FAM116A	TRUE	FALSE	TRUE
miR-96	FAM117B	TRUE	FALSE	TRUE
miR-96	FAM118A	TRUE	FALSE	TRUE
miR-96	FAM125B	TRUE	FALSE	TRUE
miR-96	FAM126B	TRUE	FALSE	TRUE
miR-96	FAM134B	TRUE	FALSE	TRUE
miR-96	FAM13A	TRUE	FALSE	TRUE
miR-96	FAM167A	TRUE	FALSE	TRUE
miR-96	FAM171A1	TRUE	TRUE	TRUE
miR-96	FAM178A	TRUE	FALSE	TRUE
miR-96	FAM188A	TRUE	FALSE	TRUE
miR-96	FAM43A	TRUE	FALSE	TRUE
miR-96	FAM49B	TRUE	FALSE	TRUE
miR-96	FAM53C	TRUE	FALSE	TRUE
miR-96	FAM57A	TRUE	FALSE	TRUE
miR-96	FAM5B	TRUE	FALSE	TRUE
miR-96	FAM60A	TRUE	FALSE	TRUE
miR-96	FAM78A	TRUE	FALSE	TRUE
miR-96	FAM81A	TRUE	FALSE	TRUE
miR-96	FAM8A1	TRUE	FALSE	TRUE
miR-96	FARP1	TRUE	FALSE	TRUE
miR-96	FAT3	TRUE	FALSE	TRUE
miR-96	FBXO32	TRUE	FALSE	TRUE
miR-96	FBXO33	TRUE	FALSE	TRUE
miR-96	FBXO41	TRUE	FALSE	TRUE
miR-96	FBXW11	TRUE	FALSE	TRUE
miR-96	FEM1C	TRUE	FALSE	TRUE
miR-96	FGD4	TRUE	FALSE	TRUE
miR-96	FGF9	TRUE	FALSE	TRUE
miR-96	FLJ23152	TRUE	FALSE	TRUE
miR-96	FLOT1	TRUE	FALSE	TRUE
miR-96	FLT1	TRUE	FALSE	TRUE
miR-96	FMNL3	TRUE	FALSE	TRUE
miR-96	FMR1	TRUE	FALSE	TRUE
miR-96	FN1	TRUE	FALSE	TRUE
miR-96	FOXF2	TRUE	FALSE	TRUE
[truncated: 725 more rows]

## Sheet: Additional file 5
Additional file 5 The top enriched pathways from DE miRNAs in six datasets
GO Term		Count	p-Value	q-Value	Targets
GO:0006355	Regulation of transcription, DNA-dependent	19	9.00015e-19	2.70005e-18	ASH1L, BCL11A, CSRNP1, FOXP1, FOXQ1, EPAS1, HLF, HOXA9, JAZF1, MAML1, MD12L, MKL2, PDE8B, PRDM16, SP3, TBL1X, TEAD1, ZIC3, ZNF322A
GO:0006350	Transcription	18	9.7168e-17	2.12003e-16	ASH1L, BCL11A, CSRNP1, FOXK2, FOXN3, FOXP1, FOXQ1, HLF, JAZF1, MAML1, MD12L, MKL2, PRDM16, SP3, TBL1X, TEAD1, ZIC3, ZNF322A
GO:0007275	Development	12	7.58858e-10	9.1063e-10	ARHGAP24, ELAVL1, FLT1, EPAS1, HLF, HOXA9, ICK, MKL2, NUS1, PPP1R9B, QKI, SMPD3
GO:0007165	Signal transduction	11	5.0887e-07	3.59202e-07	ARHGAP24, CAPN5, CORO1C, GRM5, GRM7, EPAS1, ICK, IGF1R, RAPH1, TBL1X, TRHDE
GO:0030154	Cell differentiation	8	1.229e-07	9.21753e-08	ARHGAP24, FLT1, EPAS1, MKL2, NUS1, PPP1R9B, QKI, SH3PXD2B
GO:0006810	Transport	8	2.15973e-05	1.10284e-05	PITPNM3, QKI, SLC25A36, SLC33A1, SLC7A8, SYT1, SYT9, TTPAL
GO:0007154	Cell communication	6	0.00724829	0.000656449	PIK3C2A, SH3PXD2B, SLC8A2, SNX1, SNX33, SNX30
GO:0045944	Positive regulation of transcription from RNA polymerase II promoter	5	7.89444e-08	6.11183e-08	CSRNP1, EPAS1, MAML1, MKL2, TEAD1
GO:0006468	Protein amino acid phosphorylation	5	1.25119e-05	7.32405e-06	AAK1, CSNK1G1, FLT1, ICK, TAOK1
GO:0006811	Ion transport	5	1.64005e-05	8.74696e-06	CACNA1B, CNNM2, SLC39A1, SLC8A2, TTYH3
